# Supplementary material for: A new cryptic species and review of the east-Andean leaf chafer genus Mesomerodon Ohaus, 1905 (Coleoptera, Scarabaeidae, Rutelinae)
Source: Zookeys. 2017 Apr 26;(671):61–85. doi: 10.3897/zookeys.671.11815 (PMC5523210; doi:10.3897/zookeys.671.11815)
Supplement: XML Treatment for Mesomerodon [file zookeys.671.11815-treatment1.xml]

<!DOCTYPE tp:taxon-treatment
  PUBLIC "-//TaxonX//DTD Taxonomic Treatment Publishing DTD v0 20100105//EN" "tax-treatment-NSO.dtd">
<tp:taxon-treatment xmlns:tp="http://www.plazi.org/taxpub"><tp:treatment-meta><kwd-group><label>Taxon classification</label><kwd><named-content xmlns:xlink="http://www.w3.org/1999/xlink" content-type="kingdom">Animalia</named-content></kwd><kwd><named-content xmlns:xlink="http://www.w3.org/1999/xlink" content-type="order">ORDO</named-content></kwd><kwd><named-content xmlns:xlink="http://www.w3.org/1999/xlink" content-type="family">FAMILIA</named-content></kwd></kwd-group><mixed-citation publication-type="journal"><person-group><name><surname>Seidel</surname><given-names>Matthias</given-names></name><name><surname>Jameson</surname><given-names>Mary L.</given-names></name><name><surname>Stone</surname><given-names>Rachel L.</given-names></name></person-group><article-title>A new cryptic species and review of the east-Andean leaf chafer genus <italic><tp:taxon-name><tp:taxon-name-part taxon-name-part-type="genus" reg="Mesomerodon">Mesomerodon</tp:taxon-name-part></tp:taxon-name></italic> Ohaus, 1905 (<tp:taxon-name><tp:taxon-name-part taxon-name-part-type="order">Coleoptera</tp:taxon-name-part></tp:taxon-name>, <tp:taxon-name><tp:taxon-name-part taxon-name-part-type="family">Scarabaeidae</tp:taxon-name-part></tp:taxon-name>, <tp:taxon-name><tp:taxon-name-part taxon-name-part-type="subfamily">Rutelinae</tp:taxon-name-part></tp:taxon-name>)</article-title><source>Zookeys</source><day>26</day><month>4</month><year>2017</year><volume>2017</volume><issue>671</issue><fpage>61</fpage><lpage>85</lpage><pub-id pub-id-type="doi">10.3897/zookeys.671.11815</pub-id></mixed-citation></tp:treatment-meta><tp:nomenclature><label>Genus</label><tp:taxon-name>
            <tp:taxon-name-part taxon-name-part-type="genus" reg="Mesomerodon">Mesomerodon</tp:taxon-name-part>
          </tp:taxon-name><tp:taxon-authority>Ohaus, 1905</tp:taxon-authority><xref ref-type="fig" rid="F1">Figs 1–6</xref><xref ref-type="fig" rid="F2">, 7–8</xref><xref ref-type="fig" rid="F3">, 9–17</xref><xref ref-type="fig" rid="F4">, 18</xref><xref ref-type="fig" rid="F5">, 19–21</xref><xref ref-type="fig" rid="F6">, 22–24</xref><xref ref-type="fig" rid="F7">, 25–27</xref><tp:nomenclature-citation-list><tp:nomenclature-citation><tp:taxon-name>
                <tp:taxon-name-part taxon-name-part-type="genus" reg="Mesomerodon">Mesomerodon</tp:taxon-name-part>
              </tp:taxon-name><comment>Ohaus, 1905: 319. Type species <tp:taxon-name><tp:taxon-name-part taxon-name-part-type="genus" reg="Mesomerodon">M.</tp:taxon-name-part> <tp:taxon-name-part taxon-name-part-type="species" reg="spinipenne">spinipenne</tp:taxon-name-part></tp:taxon-name> Ohaus, 1905: 320–321 (by monotypy).</comment></tp:nomenclature-citation></tp:nomenclature-citation-list></tp:nomenclature><tp:treatment-sec sec-type="description" id="SECID0ERHAE"><title>Description.</title><p>Length from apex of clypeus to apex of pygidium 17.0–20.0 mm (♂) and 19.0–24.0 mm (♀); width at mid-elytra 10.0–12.0 mm (♂) and 11.0–14.0 mm (♀). Color: Dorsal surface tan to ochre (cream or whitish when alive) with or without weak green reflections, ventral surface castaneous with weak metallic green or red reflections; specimens tend to darken with age. Form (Figs <xref ref-type="fig" rid="F1">1</xref>–<xref ref-type="fig" rid="F2">8</xref>): Elongate oval, widest at mid-elytra, pygidium exposed beyond apices of elytra; apices rounded with one short spine or tubercle near apex (males) or swelling (females). Head: Disc of frons and clypeus in lateral view flat, clypeus with margins and apex weakly reflexed; length of clypeus to frons (ratio) 0.5–0.6 : 1.0. Frons and clypeus moderately densely punctate, punctures small to moderate in size. Frontoclypeal suture weakly impressed, incomplete at middle. Eye canthus flattened, not weakly cariniform. Interocular width 2.5–3.8 transverse eye diameters. Clypeus rounded, with apex and lateral margin weakly reflexed, lacking bead; frontal view flat with short tawny setae, length (at middle) about 1/10 length of frons, disc moderately densely punctate, lacking setae. Mandible (Fig. <xref ref-type="fig" rid="F3">9</xref>) broadly rounded externally with 2 interior, acute teeth; molar region broad; mandibular apex always exposed. Labrum (Fig. <xref ref-type="fig" rid="F3">11</xref>) with apex emarginate medially, surface moderately densely punctate, punctures moderate in size, setose (setae moderately long and thick, tawny). Maxilla (Fig. <xref ref-type="fig" rid="F3">10</xref>) with 6 teeth; galea not fused, with moderately long setae. Mentum (Fig. <xref ref-type="fig" rid="F3">12</xref>) subrectangular in shape, broadest at middle, apex emarginated. Antenna with 10 antennomeres and 3-segmented club; club subequal in length to antennomeres 2–7 combined. Pronotum: Widest at base, apical angles acute, basal angles obtuse. Dorsal surface moderately densely punctate; punctures small and moderate in size. Bead complete anteriorly, laterally, and basally; setose basolaterally (setae moderately long, tawny or white). Scutellum: Parabolic, wider than long; base declivous at elytral base; dorsal surface as in pronotum. Wing (Fig. <xref ref-type="fig" rid="F3">14</xref>): Dense, thick setae present anterior to RA<sub>3+4</sub> to apex; ScA with dense, thick setae near fold and with weak precostal pegs from near fold to base; AA<sub>1+2</sub> shorter than AA<sub>3+4</sub>. Elytra: Surface punctate with weakly impressed striae; finely, densely rugose at apex. Punctures sparse to moderately dense, small to moderate in size, lacking setae. Sutural stria indicated by a row of punctures from base of scutellum to apex. Epipleuron from base to metacoxa with shelf and associated setae; beaded. Apex of elytra (Fig. <xref ref-type="fig" rid="F3">17</xref>) weakly rounded; elytral callus with well-defined tubercle or spine; sutural apex spiniform. Elytral sutural length about 10 times length of scutellum. Propygidium: Hidden beneath elytra. Pygidium: Subtriangular, about twice as wide as long at middle; finely, densely rugopunctate. Margins beaded with sparse, moderately long setae; setae tawny. Apex rounded. Venter (Figs <xref ref-type="fig" rid="F1">2–3</xref>): Prosternal process elongate-oval, projecting anteroventrally at about 35° with respect to ventral plane; apex produced to level of protrochanter, rounded; surface posteriorly protuberant in basal 1/4, with setaceous punctures; setae long, dense, tawny. Mesometaventral process produced anteriorly to prosternal process; apex acuminate, rounded; ventral surface weakly recurved toward apex in lateral view, lacking setae apically, with moderately dense setae basally (setae moderately dense, moderately long, tawny). Abdominal ventrites 1–4 subequal in length in male and female, ventrite 5 about 1.5–2 times the length of ventrite 4, ventrite 6 subequal in length to ventrite 4 (male) or 1.3 times length of ventrite 4 (female). Abdominal ventrites 1–4 subequal in length in male and female, ventrite 5 about 1.5–2 times the length of ventrite 4, ventrite 6 subequal in length to ventrite 4 (male) or 1.3 times length of ventrite 4 (female). Last ventrite with widest width to median length in males about 5.5:1 and in females about 4.3:1; surface smooth (male) or rugose (female). Last ventrite (male) subequal in length to ventrite 5, quadrate at subapex, subapical corners not produced, surface moderately densely punctate; region from subapex to apex less sclerotized, surface smooth. Last ventrite (female) subequal to ventrite 4, apex trapezoidal, surface rugose. In lateral view, male ventrites flat, female ventrites weakly convex. Legs: Protibia with 3 external teeth subequally separated in apical half; spur present, subapical; inner base lacking protibial notch. Protarsomere 5 of male a little longer than tarsomeres 1–4 and with well-defined ventromedial emargination (Fig. <xref ref-type="fig" rid="F3">15</xref>). Modified foreclaw of male 1.5–2 times width of unmodified claw, inner subapical tooth present, small. Foreclaws of female simple, internal claw as wide as outer claw. Unguitractor plate laterally flattened, weakly exposed beyond tarsomere 5; apex with 2 short setae. Protarsomere 2 (male) with or without striated region at ventral apex; lacking in female. Mesofemur with acute process projecting posteriorly on posterior margin (male) (Fig. <xref ref-type="fig" rid="F3">16</xref>). Mesotibia with sides subparallel, apex weakly divergent or parallel; external edge with 2 weak carinae (female), less pronounced in male; inner apex with 2 spurs; apex with 12–15 spinulae. Meso- and metatarsomere 4 apicomedially with 1 outer spinose seta and 1 inner stout spinose seta (male and female). Meso- and metatarsomere 5 with weak, triangular interomedial tooth or swelling. Outer claw of meso- and metatarsal claws slightly longer than inner claw; outer mesotarsal claw twice as wide as inner claw in males, subequal in width in females; metatarsal claws subequal in width; claws simple. Metatibia with sides subparallel, weakly divergent towards apex; external edge with 1–2 weak carinae (slightly more robust in female); inner apex with 2 spurs; inner apex with 14–26 short, stout spinulae. Metacoxal corner (female) weakly produced or square. Spiculum gastrale (Fig. <xref ref-type="fig" rid="F3">13</xref>): Weakly Y-shaped (arms ~30 degree angle), lacking associated sclerites and setae. Male genitalia (Figs <xref ref-type="fig" rid="F6">22–24</xref>): Parameres less than twice length of phallobase. Parameres fused dorsoventrally (not laterally), asymmetrical; diagnostic, species specific (Figs <xref ref-type="fig" rid="F6">22a</xref>, <xref ref-type="fig" rid="F6">23a</xref>, <xref ref-type="fig" rid="F6">24a</xref>). Ventral sclerite of phallobase asymmetrical or symmetrical, elongate (produced to apex of phallobase), apex subquadrate; diagnostic, species specific (Figs <xref ref-type="fig" rid="F6">22c</xref>, <xref ref-type="fig" rid="F6">23c</xref>, <xref ref-type="fig" rid="F6">24c</xref>). Female genitalia: Gonocoxites subtriangular to subquadrate with sparse setae; not diagnostic for species.</p><fig id="F1" position="float" orientation="portrait"><label>Figures 1–6.</label><caption><p>Dorsal and lateral habitus of <italic><tp:taxon-name><tp:taxon-name-part taxon-name-part-type="genus" reg="Mesomerodon">Mesomerodon</tp:taxon-name-part></tp:taxon-name></italic> species. <bold>1–3</bold> <italic><tp:taxon-name><tp:taxon-name-part taxon-name-part-type="genus" reg="Mesomerodon">M.</tp:taxon-name-part> <tp:taxon-name-part taxon-name-part-type="species" reg="barclayi">barclayi</tp:taxon-name-part></tp:taxon-name></italic> sp. n., male holotype, dorsal, ventral, and lateral view <bold>4–5</bold> <italic><tp:taxon-name><tp:taxon-name-part taxon-name-part-type="genus" reg="Mesomerodon">M.</tp:taxon-name-part> <tp:taxon-name-part taxon-name-part-type="species" reg="gilletti">gilletti</tp:taxon-name-part></tp:taxon-name></italic> Soula holotype male specimen and female allotype specimen <bold>6</bold> <italic><tp:taxon-name><tp:taxon-name-part taxon-name-part-type="genus" reg="Mesomerodon">M.</tp:taxon-name-part> <tp:taxon-name-part taxon-name-part-type="species" reg="spinipenne">spinipenne</tp:taxon-name-part></tp:taxon-name></italic> Ohaus male non-type specimen</p></caption><graphic xmlns:xlink="http://www.w3.org/1999/xlink" xlink:href="zookeys-671-061-g001.jpg" position="float" orientation="portrait" xlink:type="simple" id="oo_133588.jpg"/></fig><fig id="F2" position="float" orientation="portrait"><label>Figures 7–8.</label><caption><p>Live specimens showing cream coloration of <italic><tp:taxon-name><tp:taxon-name-part taxon-name-part-type="genus" reg="Mesomerodon">Mesomerodon</tp:taxon-name-part></tp:taxon-name></italic> species. <bold>7</bold> <italic><tp:taxon-name><tp:taxon-name-part taxon-name-part-type="genus" reg="Mesomerodon">M.</tp:taxon-name-part> <tp:taxon-name-part taxon-name-part-type="species" reg="spinipenne">spinipenne</tp:taxon-name-part></tp:taxon-name></italic> from Manú National Park, Madre de Dios, Peru [image courtesy of Rich C. Hoyer] <bold>8</bold> <italic><tp:taxon-name><tp:taxon-name-part taxon-name-part-type="genus" reg="Mesomerodon">M.</tp:taxon-name-part> <tp:taxon-name-part taxon-name-part-type="species" reg="barclayi">barclayi</tp:taxon-name-part></tp:taxon-name></italic> sp. n. from Payamino Research Station, Orellana, Ecuador [image courtesy of Conrad Gillett].</p></caption><graphic xmlns:xlink="http://www.w3.org/1999/xlink" xlink:href="zookeys-671-061-g002.jpg" position="float" orientation="portrait" xlink:type="simple" id="oo_133581.jpg"/></fig><fig id="F3" position="float" orientation="portrait"><label>Figures 9–17.</label><caption><p>Generic characters for <italic><tp:taxon-name><tp:taxon-name-part taxon-name-part-type="genus" reg="Mesomerodon">Mesomerodon</tp:taxon-name-part></tp:taxon-name></italic>. <bold>9</bold> Left mandible of <italic><tp:taxon-name><tp:taxon-name-part taxon-name-part-type="genus" reg="Mesomerodon">M.</tp:taxon-name-part> <tp:taxon-name-part taxon-name-part-type="species" reg="gilletti">gilletti</tp:taxon-name-part></tp:taxon-name></italic>, dorsal view (broadly rounded externally with 2 interior, acute teeth; molar region broad) <bold>10</bold> Maxilla of <italic><tp:taxon-name><tp:taxon-name-part taxon-name-part-type="genus" reg="Mesomerodon">M.</tp:taxon-name-part> <tp:taxon-name-part taxon-name-part-type="species" reg="gilletti">gilletti</tp:taxon-name-part></tp:taxon-name></italic>, ventral view (with 6 teeth; galea not fused) <bold>11</bold> Labrum, dorsal view, of <italic><tp:taxon-name><tp:taxon-name-part taxon-name-part-type="genus" reg="Mesomerodon">M.</tp:taxon-name-part> <tp:taxon-name-part taxon-name-part-type="species" reg="gilletti">gilletti</tp:taxon-name-part></tp:taxon-name></italic> (apex emarginate medially) <bold>12</bold> Mentum, ventral view, of <italic><tp:taxon-name><tp:taxon-name-part taxon-name-part-type="genus" reg="Mesomerodon">M.</tp:taxon-name-part> <tp:taxon-name-part taxon-name-part-type="species" reg="gilletti">gilletti</tp:taxon-name-part></tp:taxon-name></italic> (subrectangular in shape, broadest at middle, apex emarginated) <bold>13</bold> Spiculum gastrale of <italic><tp:taxon-name><tp:taxon-name-part taxon-name-part-type="genus" reg="Mesomerodon">M.</tp:taxon-name-part> <tp:taxon-name-part taxon-name-part-type="species" reg="gilletti">gilletti</tp:taxon-name-part></tp:taxon-name></italic> <bold>14</bold> Wing of <italic><tp:taxon-name><tp:taxon-name-part taxon-name-part-type="genus" reg="Mesomerodon">M.</tp:taxon-name-part> <tp:taxon-name-part taxon-name-part-type="species" reg="spinipenne">spinipenne</tp:taxon-name-part></tp:taxon-name></italic> showing venation and inset showing dense, thick setae associated with ScA and setose region anterior to RA<sub>3+4</sub> <bold>15</bold> Protarsomere 5 of <italic><tp:taxon-name><tp:taxon-name-part taxon-name-part-type="genus" reg="Mesomerodon">M.</tp:taxon-name-part> <tp:taxon-name-part taxon-name-part-type="species" reg="barclayi">barclayi</tp:taxon-name-part></tp:taxon-name></italic> sp. n., male, showing well defined, ventromedial emargination <bold>16</bold> Mesofemur of <italic><tp:taxon-name><tp:taxon-name-part taxon-name-part-type="genus" reg="Mesomerodon">M.</tp:taxon-name-part> <tp:taxon-name-part taxon-name-part-type="species" reg="gilletti">gilletti</tp:taxon-name-part></tp:taxon-name></italic> male, ventral view, showing acute process projecting posteriorly on posterior margin <bold>17</bold> Elytral apex of <italic><tp:taxon-name><tp:taxon-name-part taxon-name-part-type="genus" reg="Mesomerodon">M.</tp:taxon-name-part> <tp:taxon-name-part taxon-name-part-type="species" reg="gilletti">gilletti</tp:taxon-name-part></tp:taxon-name></italic>, lateral view, showing spiniform callus</p></caption><graphic xmlns:xlink="http://www.w3.org/1999/xlink" xlink:href="zookeys-671-061-g003.jpg" position="float" orientation="portrait" xlink:type="simple" id="oo_133583.jpg"/></fig><!--PageBreak--></tp:treatment-sec><tp:treatment-sec sec-type="natural history" id="SECID0E5RAE"><title>Natural history.</title><p>Biology for species in the genus is not known. Adults likely feed on plant foliage, but no host has been recorded. Because adults are attracted to lights at night, it is likely that feeding occurs at night. Larvae are not described, but likely feed on compost and/or roots.</p></tp:treatment-sec><tp:treatment-sec sec-type="etymology" id="SECID0EDSAE"><title>Etymology.</title><p>From the Greek, “<italic>mesos</italic>” meaning middle or in the middle, “<italic>mero</italic>” meaning femur, and “<italic>odon</italic>” meaning tooth. The name refers to the spinose process on the posterior margin of the mesofemur in males, a synapomorphy for species in the genus. The gender is neuter.</p></tp:treatment-sec><tp:treatment-sec sec-type="distribution" id="SECID0EPSAE"><title>Composition and distribution</title><p>(Fig. <xref ref-type="fig" rid="F4">18</xref>). Three species distributed on western (lowland) Amazonia from Colombia, Ecuador, Peru, and Bolivia. An erroneous record from Brazil (<xref ref-type="bibr" rid="B25">Ohaus 1905</xref>) was repeatedly cited by subsequent authors (<xref ref-type="bibr" rid="B3">Blackwelder 1944</xref>, <xref ref-type="bibr" rid="B27">Ohaus 1934</xref>, <xref ref-type="bibr" rid="B28">1952</xref>, <xref ref-type="bibr" rid="B22">Machatschke 1972</xref>, <xref ref-type="bibr" rid="B19">Krajcik 2008</xref>, <xref ref-type="bibr" rid="B33">Soula 2008</xref>, <xref ref-type="bibr" rid="B23">Moore et al. 2017</xref>) (see <italic><tp:taxon-name><tp:taxon-name-part taxon-name-part-type="genus" reg="Mesomerodon">Mesomerodon</tp:taxon-name-part> <tp:taxon-name-part taxon-name-part-type="species" reg="spinipenne">spinipenne</tp:taxon-name-part></tp:taxon-name></italic> type material). We record the genus from elevations between 150 to 762 m. A record of the genus occurring at 2800 m (<xref ref-type="bibr" rid="B29">Paucar-Cabrera 2005</xref>) is beyond the limits of the genus, and we consider it erroneous. A locality record of <italic><tp:taxon-name><tp:taxon-name-part taxon-name-part-type="genus" reg="Mesomerodon">M.</tp:taxon-name-part> <tp:taxon-name-part taxon-name-part-type="species" reg="gilletti">gilletti</tp:taxon-name-part></tp:taxon-name></italic> from Loja (Ecuador) (Fig. <xref ref-type="fig" rid="F4">18</xref> [indicated with question mark]) waits for confirmation through future collecting since a short series of specimens supposedly collected from Loja province (west side of the Andes) seems to be out of the altitudinal and longitudinal reach of the genus. The ranges of two species of <italic><tp:taxon-name><tp:taxon-name-part taxon-name-part-type="genus" reg="Mesomerodon">Mesomerodon</tp:taxon-name-part></tp:taxon-name></italic> overlap in aseasonal Ecuador in a region known for the highest levels of mammal and plant species diversity (<xref ref-type="bibr" rid="B15">Hoorn et al. 2010</xref>). <tp:taxon-name><tp:taxon-name-part taxon-name-part-type="subfamily">Rutelinae</tp:taxon-name-part></tp:taxon-name> biodiversity in Ecuador is the highest recorded in South America, with 53 genera and 298 species (<xref ref-type="bibr" rid="B29">Paucar-Cabrera 2005</xref>). Of these, 92 species of <tp:taxon-name><tp:taxon-name-part taxon-name-part-type="subfamily">Rutelinae</tp:taxon-name-part></tp:taxon-name> (or 36%) are endemic to the country (<xref ref-type="bibr" rid="B29">Paucar-Cabrera 2005</xref>). The distribution of the genus is restricted to low elevations alongside the Andes without extending eastward into the Brazilian Amazon. <italic><tp:taxon-name><tp:taxon-name-part taxon-name-part-type="genus" reg="Mesomerodon">Mesomerodon</tp:taxon-name-part></tp:taxon-name></italic> exhibits a distributional gap between <italic><tp:taxon-name><tp:taxon-name-part taxon-name-part-type="genus" reg="Mesomerodon">M.</tp:taxon-name-part> <tp:taxon-name-part taxon-name-part-type="species" reg="spinipenne">spinipenne</tp:taxon-name-part></tp:taxon-name></italic> and the Ecuadorian species in northern Peru.</p><fig id="F4" position="float" orientation="portrait"><label>Figure 18.</label><caption><p>Distribution of <italic><tp:taxon-name><tp:taxon-name-part taxon-name-part-type="genus" reg="Mesomerodon">Mesomerodon</tp:taxon-name-part></tp:taxon-name></italic> species in South America. Refer to Suppl. material <xref ref-type="supplementary-material" rid="S1">1</xref> for associated data.</p></caption><graphic xmlns:xlink="http://www.w3.org/1999/xlink" xlink:href="zookeys-671-061-g004.jpg" position="float" orientation="portrait" xlink:type="simple" id="oo_133584.jpg"/></fig></tp:treatment-sec><tp:treatment-sec sec-type="Niche modeling" id="SECID0E5WAE"><title>Niche modeling.</title><p>Within the Andean corridor, the genus level distribution model is congruent with the specimen-based distribution (Fig. <xref ref-type="fig" rid="F5">19</xref> vs. Fig. <xref ref-type="fig" rid="F4">18</xref>). Therefore, the apparent distributional gap between <italic><tp:taxon-name><tp:taxon-name-part taxon-name-part-type="genus" reg="Mesomerodon">Mesomerodon</tp:taxon-name-part> <tp:taxon-name-part taxon-name-part-type="species" reg="spinipenne">spinipenne</tp:taxon-name-part></tp:taxon-name></italic> and the Ecuadorian species in northern Peru is unlikely a result of a lack of sampling. The distribution model of the Ecuadorian species (Fig. <xref ref-type="fig" rid="F5">20</xref>) suggests that either <italic><tp:taxon-name><tp:taxon-name-part taxon-name-part-type="genus" reg="Mesomerodon">M.</tp:taxon-name-part> <tp:taxon-name-part taxon-name-part-type="species" reg="barclayi">barclayi</tp:taxon-name-part></tp:taxon-name></italic> sp. n. or <italic><tp:taxon-name><tp:taxon-name-part taxon-name-part-type="genus" reg="Mesomerodon">M.</tp:taxon-name-part> <tp:taxon-name-part taxon-name-part-type="species" reg="gilletti">gilletti</tp:taxon-name-part></tp:taxon-name></italic> extend into northern Peru. The distribution model for <italic><tp:taxon-name><tp:taxon-name-part taxon-name-part-type="genus" reg="Mesomerodon">M.</tp:taxon-name-part> <tp:taxon-name-part taxon-name-part-type="species" reg="spinipenne">spinipenne</tp:taxon-name-part></tp:taxon-name></italic> (Fig. <xref ref-type="fig" rid="F5">21</xref>) shows a continuous distribution in central and southern Peru with a disconnected population in Bolivia (also corroborated with the specimen-based distribution). Specimen-level data do not corroborate the occurrence of <italic><tp:taxon-name><tp:taxon-name-part taxon-name-part-type="genus" reg="Mesomerodon">M.</tp:taxon-name-part> <tp:taxon-name-part taxon-name-part-type="species" reg="spinipenne">spinipenne</tp:taxon-name-part></tp:taxon-name></italic> in western Brazil, northern Colombia, or Venezuela. Collecting may reveal occurrence of the taxon in western Brazil, but we consider it unlikely that the taxon occurs in Colombia or Venezuela because these countries have been well collected.</p><fig id="F5" position="float" orientation="portrait"><label>Figure 19–21.</label><caption><p>Distributional model for <italic><tp:taxon-name><tp:taxon-name-part taxon-name-part-type="genus" reg="Mesomerodon">Mesomerodon</tp:taxon-name-part></tp:taxon-name></italic> species in South America. <bold>19</bold> all <italic><tp:taxon-name><tp:taxon-name-part taxon-name-part-type="genus" reg="Mesomerodon">Mesomerodon</tp:taxon-name-part></tp:taxon-name></italic> species <bold>20</bold> <italic><tp:taxon-name><tp:taxon-name-part taxon-name-part-type="genus" reg="Mesomerodon">M.</tp:taxon-name-part> <tp:taxon-name-part taxon-name-part-type="species" reg="barclayi">barclayi</tp:taxon-name-part></tp:taxon-name></italic> sp. n., <italic><tp:taxon-name><tp:taxon-name-part taxon-name-part-type="genus" reg="Mesomerodon">M.</tp:taxon-name-part> <tp:taxon-name-part taxon-name-part-type="species" reg="gilletti">gilletti</tp:taxon-name-part></tp:taxon-name></italic> and unassociated females <bold>21</bold> <italic><tp:taxon-name><tp:taxon-name-part taxon-name-part-type="genus" reg="Mesomerodon">M.</tp:taxon-name-part> <tp:taxon-name-part taxon-name-part-type="species" reg="spinipenne">spinipenne</tp:taxon-name-part></tp:taxon-name></italic>. Refer to Appendix 1 for associated data</p></caption><graphic xmlns:xlink="http://www.w3.org/1999/xlink" xlink:href="zookeys-671-061-g005.jpg" position="float" orientation="portrait" xlink:type="simple" id="oo_133585.jpg"/></fig></tp:treatment-sec><tp:treatment-sec sec-type="diagnosis" id="SECID0EN2AE"><title>Diagnosis.</title><p>Species in the genus <italic><tp:taxon-name><tp:taxon-name-part taxon-name-part-type="genus" reg="Mesomerodon">Mesomerodon</tp:taxon-name-part></tp:taxon-name></italic> are distinguished from other pelidnotine leaf chafers based on the acute, spiniform processes on the apical callus of the elytra in males (Fig. <xref ref-type="fig" rid="F3">17</xref>; shared with <italic><tp:taxon-name><tp:taxon-name-part taxon-name-part-type="genus" reg="Hoplopelidnota">Hoplopelidnota</tp:taxon-name-part></tp:taxon-name></italic>) and an acute process on the posterior margin of the mesofemur in males (Fig. <xref ref-type="fig" rid="F3">16</xref>; autapomorphic for the genus). The <!--PageBreak-->ovate body form, size, and color are similar to some species of <tp:taxon-name><tp:taxon-name-part taxon-name-part-type="genus" reg="Pelidnota">Pelidnota</tp:taxon-name-part> (<tp:taxon-name-part taxon-name-part-type="subgenus" reg="Pelidnota">Pelidnota</tp:taxon-name-part>)</tp:taxon-name> (e.g., <italic><tp:taxon-name><tp:taxon-name-part taxon-name-part-type="genus" reg="Pelidnota">Pelidnota</tp:taxon-name-part> <tp:taxon-name-part taxon-name-part-type="species" reg="lucida">lucida</tp:taxon-name-part></tp:taxon-name></italic> Burmeister, 1844), but the form of the mandible clearly separates the two genera (<italic><tp:taxon-name><tp:taxon-name-part taxon-name-part-type="genus" reg="Mesomerodon">Mesomerodon</tp:taxon-name-part></tp:taxon-name></italic> species possess a rounded mandibular apex [Fig. <xref ref-type="fig" rid="F3">9</xref>] whereas <italic><tp:taxon-name><tp:taxon-name-part taxon-name-part-type="genus" reg="Pelidnota">Pelidnota</tp:taxon-name-part></tp:taxon-name></italic> species possess a bidentate, reflexed mandibular apex). Additional characters that assist with diagnosis of <italic><tp:taxon-name><tp:taxon-name-part taxon-name-part-type="genus" reg="Mesomerodon">Mesomerodon</tp:taxon-name-part></tp:taxon-name></italic> include: external edge of protibia with three teeth; pronotum with bead complete anteriorly, laterally and basally; mesoventrite produced beyond mesometaventral suture (Fig. <xref ref-type="fig" rid="F1">3</xref>); and male genitalia with highly sclerotized ventral sclerite of the phallobase (Figs <xref ref-type="fig" rid="F6">22c</xref>, <xref ref-type="fig" rid="F6">23c</xref>, <xref ref-type="fig" rid="F6">24c</xref>). See <xref ref-type="bibr" rid="B23">Moore et al. (2017)</xref> for a key to genera of pelidnotine scarabs.</p><fig id="F6" position="float" orientation="portrait"><label>Figures 22–24.</label><caption><p>Form of the male genitalia (dorsal [<bold>a</bold>], lateral [<bold>b</bold>], ventral [<bold>c</bold>] views) in <italic><tp:taxon-name><tp:taxon-name-part taxon-name-part-type="genus" reg="Mesomerodon">Mesomerodon</tp:taxon-name-part></tp:taxon-name></italic> species. <bold>22</bold> <italic><tp:taxon-name><tp:taxon-name-part taxon-name-part-type="genus" reg="Mesomerodon">M.</tp:taxon-name-part> <tp:taxon-name-part taxon-name-part-type="species" reg="barclayi">barclayi</tp:taxon-name-part></tp:taxon-name></italic> sp. n. <bold>23</bold> <italic><tp:taxon-name><tp:taxon-name-part taxon-name-part-type="genus" reg="Mesomerodon">M.</tp:taxon-name-part> <tp:taxon-name-part taxon-name-part-type="species" reg="gilletti">gilletti</tp:taxon-name-part></tp:taxon-name></italic> <bold>24</bold> <italic><tp:taxon-name><tp:taxon-name-part taxon-name-part-type="genus" reg="Mesomerodon">M.</tp:taxon-name-part> <tp:taxon-name-part taxon-name-part-type="species" reg="spinipenne">spinipenne</tp:taxon-name-part></tp:taxon-name></italic></p></caption><graphic xmlns:xlink="http://www.w3.org/1999/xlink" xlink:href="zookeys-671-061-g006.jpg" position="float" orientation="portrait" xlink:type="simple" id="oo_133586.jpg"/></fig><p><bold>Key to <italic><tp:taxon-name><tp:taxon-name-part taxon-name-part-type="genus" reg="Mesomerodon">Mesomerodon</tp:taxon-name-part></tp:taxon-name></italic> species</bold></p><table-wrap content-type="key" position="anchor" orientation="portrait"><table id="TID0EYEAE" rules="all"><tbody><tr><td rowspan="1" colspan="1">1</td><td rowspan="1" colspan="1">Mesofemur without process projecting posteriorly on posterior margin (♀)</td><td rowspan="1" colspan="1">
                      <bold>2</bold>
                    </td></tr><tr><td rowspan="1" colspan="1">–</td><td rowspan="1" colspan="1">Mesofemur with acute process projecting posteriorly on posterior margin (Fig. <xref ref-type="fig" rid="F3">16</xref>) (♂)</td><td rowspan="1" colspan="1">
                      <bold>3</bold>
                    </td></tr><tr><td rowspan="1" colspan="1">2</td><td rowspan="1" colspan="1">Distributed in Bolivia and Peru (Fig. <xref ref-type="fig" rid="F4">18</xref>)</td><td rowspan="1" colspan="1">
                      <bold><italic><tp:taxon-name><tp:taxon-name-part taxon-name-part-type="genus" reg="Mesomerodon">M.</tp:taxon-name-part> <tp:taxon-name-part taxon-name-part-type="species" reg="spinipenne">spinipenne</tp:taxon-name-part></tp:taxon-name></italic> (♀) Ohaus</bold>
                    </td></tr><tr><td rowspan="1" colspan="1">–</td><td rowspan="1" colspan="1">Distributed in Ecuador and Colombia (Fig. <xref ref-type="fig" rid="F4">18</xref>)</td><td rowspan="1" colspan="1">
                      <bold><italic><tp:taxon-name><tp:taxon-name-part taxon-name-part-type="genus" reg="Mesomerodon">M.</tp:taxon-name-part> <tp:taxon-name-part taxon-name-part-type="species" reg="gilletti">gilletti</tp:taxon-name-part></tp:taxon-name></italic> (♀) Soula or <italic><tp:taxon-name><tp:taxon-name-part taxon-name-part-type="genus" reg="Mesomerodon">M.</tp:taxon-name-part> <tp:taxon-name-part taxon-name-part-type="species" reg="barclayi">barclayi</tp:taxon-name-part></tp:taxon-name></italic> (♀) Seidel, Jameson, &amp; Stone, sp. n.</bold>
                    </td></tr><tr><td rowspan="1" colspan="1">3</td><td rowspan="1" colspan="1">Protarsomere 2 ventrally with striate region at apex (Fig. <xref ref-type="fig" rid="F7">27</xref>)</td><td rowspan="1" colspan="1">
                      <bold><italic><tp:taxon-name><tp:taxon-name-part taxon-name-part-type="genus" reg="Mesomerodon">M.</tp:taxon-name-part> <tp:taxon-name-part taxon-name-part-type="species" reg="spinipenne">spinipenne</tp:taxon-name-part></tp:taxon-name></italic> (♂) Ohaus</bold>
                    </td></tr><tr><td rowspan="1" colspan="1">–</td><td rowspan="1" colspan="1">Protarsomere 2 ventrally lacking striate region at apex (Figs <xref ref-type="fig" rid="F7">25–26</xref>)</td><td rowspan="1" colspan="1">
                      <bold>4</bold>
                    </td></tr><tr><td rowspan="1" colspan="1">4</td><td rowspan="1" colspan="1">In lateral view, parameres curved posteriorly (Fig. <xref ref-type="fig" rid="F6">23b</xref>)</td><td rowspan="1" colspan="1">
                      <bold><italic><tp:taxon-name><tp:taxon-name-part taxon-name-part-type="genus" reg="Mesomerodon">M.</tp:taxon-name-part> <tp:taxon-name-part taxon-name-part-type="species" reg="gilletti">gilletti</tp:taxon-name-part></tp:taxon-name></italic> (♂) Soula</bold>
                    </td></tr><tr><td rowspan="1" colspan="1">–</td><td rowspan="1" colspan="1">In lateral view, parameres sinuate (Fig. <xref ref-type="fig" rid="F6">22b</xref>)</td><td rowspan="1" colspan="1">
                      <bold><italic><tp:taxon-name><tp:taxon-name-part taxon-name-part-type="genus" reg="Mesomerodon">M.</tp:taxon-name-part> <tp:taxon-name-part taxon-name-part-type="species" reg="barclayi">barclayi</tp:taxon-name-part></tp:taxon-name></italic> (♂) Seidel, Jameson, &amp; Stone, sp. n.</bold>
                    </td></tr></tbody></table></table-wrap><p><bold>Clave para las especies de <italic><tp:taxon-name><tp:taxon-name-part taxon-name-part-type="genus" reg="Mesomerodon">Mesomerodon</tp:taxon-name-part></tp:taxon-name></italic></bold></p><table-wrap content-type="key" position="anchor" orientation="portrait"><table id="TID0E4KAE" rules="all"><tbody><tr><td rowspan="1" colspan="1">1</td><td rowspan="1" colspan="1">Mesofémur sin proceso proyectándose posteriormente en el margen posterior</td><td rowspan="1" colspan="1">
                      <bold>2</bold>
                    </td></tr><tr><td rowspan="1" colspan="1">–</td><td rowspan="1" colspan="1">Mesofémur con un proceso agudo proyectado posteriormente en el margen posterior (Fig. <xref ref-type="fig" rid="F3">16</xref>)</td><td rowspan="1" colspan="1">
                      <bold>3</bold>
                    </td></tr><tr><td rowspan="1" colspan="1">2</td><td rowspan="1" colspan="1">Distribuido en Bolivia y Perú (Fig. <xref ref-type="fig" rid="F4">18</xref>)</td><td rowspan="1" colspan="1">
                      <bold><italic><tp:taxon-name><tp:taxon-name-part taxon-name-part-type="genus" reg="Mesomerodon">M.</tp:taxon-name-part> <tp:taxon-name-part taxon-name-part-type="species" reg="spinipenne">spinipenne</tp:taxon-name-part></tp:taxon-name></italic> (♀) Ohaus</bold>
                    </td></tr><tr><td rowspan="1" colspan="1">–</td><td rowspan="1" colspan="1">Distribuido en Ecuador y Colombia (Fig. <xref ref-type="fig" rid="F4">18</xref>)</td><td rowspan="1" colspan="1">
                      <bold><italic><tp:taxon-name><tp:taxon-name-part taxon-name-part-type="genus" reg="Mesomerodon">M.</tp:taxon-name-part> <tp:taxon-name-part taxon-name-part-type="species" reg="gilletti">gilletti</tp:taxon-name-part></tp:taxon-name></italic> (♀) Soula o <italic><tp:taxon-name><tp:taxon-name-part taxon-name-part-type="genus" reg="Mesomerodon">M.</tp:taxon-name-part> <tp:taxon-name-part taxon-name-part-type="species" reg="barclayi">barclayi</tp:taxon-name-part></tp:taxon-name></italic> (♀) Seidel, Jameson, &amp; Stone, sp. n.</bold>
                    </td></tr><tr><td rowspan="1" colspan="1">3</td><td rowspan="1" colspan="1">Protarsómero 2 ventralmente con una zona estriada en el ápice (Fig. <xref ref-type="fig" rid="F7">27</xref>)</td><td rowspan="1" colspan="1">
                      <bold><italic><tp:taxon-name><tp:taxon-name-part taxon-name-part-type="genus" reg="Mesomerodon">M.</tp:taxon-name-part> <tp:taxon-name-part taxon-name-part-type="species" reg="spinipenne">spinipenne</tp:taxon-name-part></tp:taxon-name></italic> (♂) Ohaus</bold>
                    </td></tr><tr><td rowspan="1" colspan="1">–</td><td rowspan="1" colspan="1">Protarsómero 2 ventralmente sin una zona estriada en el ápice (Fig. <xref ref-type="fig" rid="F7">25–26</xref>)</td><td rowspan="1" colspan="1">
                      <bold>4</bold>
                    </td></tr><tr><td rowspan="1" colspan="1">4</td><td rowspan="1" colspan="1">En vista lateral, parámeros curvados posteriormente (Fig. <xref ref-type="fig" rid="F6">23b</xref>)</td><td rowspan="1" colspan="1">
                      <bold><italic><tp:taxon-name><tp:taxon-name-part taxon-name-part-type="genus" reg="Mesomerodon">M.</tp:taxon-name-part> <tp:taxon-name-part taxon-name-part-type="species" reg="gilletti">gilletti</tp:taxon-name-part></tp:taxon-name></italic> (♂) Soula</bold>
                    </td></tr><tr><td rowspan="1" colspan="1">–</td><td rowspan="1" colspan="1">En vista lateral, parámeros sinuados (Fig. <xref ref-type="fig" rid="F6">22b</xref>)</td><td rowspan="1" colspan="1">
                      <bold><italic><tp:taxon-name><tp:taxon-name-part taxon-name-part-type="genus" reg="Mesomerodon">M.</tp:taxon-name-part> <tp:taxon-name-part taxon-name-part-type="species" reg="barclayi">barclayi</tp:taxon-name-part></tp:taxon-name></italic> (♂) Seidel, Jameson, &amp; Stone, sp. n.</bold>
                    </td></tr><!--PageBreak--></tbody></table></table-wrap></tp:treatment-sec><tp:treatment-sec><!--Section generated to contain objects referenced in tp:taxon-treatment.--><supplementary-material xmlns:xlink="http://www.w3.org/1999/xlink" id="S1" position="float" orientation="portrait" xlink:type="simple"><label>Supplementary material 1</label><caption><p>Distribution data for <italic><tp:taxon-name><tp:taxon-name-part taxon-name-part-type="genus" reg="Mesomerodon">Mesomerodon</tp:taxon-name-part></tp:taxon-name></italic> species (<tp:taxon-name><tp:taxon-name-part taxon-name-part-type="order">Coleoptera</tp:taxon-name-part></tp:taxon-name>, <tp:taxon-name><tp:taxon-name-part taxon-name-part-type="family">Scarabaeidae</tp:taxon-name-part></tp:taxon-name>, <tp:taxon-name><tp:taxon-name-part taxon-name-part-type="subfamily">Rutelinae</tp:taxon-name-part></tp:taxon-name>)</p></caption><p>Data type: occurrence data</p><p>Explanation note: Specimen level data used for niche model, phenology, and overall distribution.</p><media xlink:href="zookeys-671-061-s001.xlsx" mimetype="application" mime-subtype="vnd.openxmlformats-officedocument.spreadsheetml.sheet" position="float" orientation="portrait" xlink:type="simple" id="oo_133589.xlsx"/><permissions><license xlink:type="simple"><license-p>This dataset is made available under the Open Database License (http://opendatacommons.org/licenses/odbl/1.0/). The Open Database License (ODbL) is a license agreement intended to allow users to freely share, modify, and use this Dataset while maintaining this same freedom for others, provided that the original source and author(s) are credited.</license-p></license></permissions><attrib specific-use="authors">Matthias Seidel, Mary L. Jameson, Rachel L. Stone</attrib></supplementary-material><fig id="F7" position="float" orientation="portrait"><label>Figures 25–27.</label><caption><p>Form of protarsomeres 2 to 4, ventral view, in <italic><tp:taxon-name><tp:taxon-name-part taxon-name-part-type="genus" reg="Mesomerodon">Mesomerodon</tp:taxon-name-part></tp:taxon-name></italic> species. <bold>25</bold> <italic><tp:taxon-name><tp:taxon-name-part taxon-name-part-type="genus" reg="Mesomerodon">M.</tp:taxon-name-part> <tp:taxon-name-part taxon-name-part-type="species" reg="barclayi">barclayi</tp:taxon-name-part></tp:taxon-name></italic> sp. n., showing protarsomere 2 without stiate region at apex <bold>26</bold> <italic><tp:taxon-name><tp:taxon-name-part taxon-name-part-type="genus" reg="Mesomerodon">M.</tp:taxon-name-part> <tp:taxon-name-part taxon-name-part-type="species" reg="gilletti">gilletti</tp:taxon-name-part></tp:taxon-name></italic> showing protarsomere 2 without striate region at apex <bold>27</bold> <italic><tp:taxon-name><tp:taxon-name-part taxon-name-part-type="genus" reg="Mesomerodon">M.</tp:taxon-name-part> <tp:taxon-name-part taxon-name-part-type="species" reg="spinipenne">spinipenne</tp:taxon-name-part></tp:taxon-name></italic> showing protarsomere 2 with striate region apically.</p></caption><graphic xmlns:xlink="http://www.w3.org/1999/xlink" xlink:href="zookeys-671-061-g007.jpg" position="float" orientation="portrait" xlink:type="simple" id="oo_133587.jpg"/></fig></tp:treatment-sec><ref-list><ref id="B25"><mixed-citation xmlns:xlink="http://www.w3.org/1999/xlink" xlink:type="simple">
          <person-group><name name-style="western"><surname>Ohaus</surname><given-names>F</given-names></name></person-group> (<year>1905</year>) <article-title>Beiträge zur Kenntniss der amerikanischen Ruteliden.</article-title> <source>Stettiner Entomologische Zeitung</source> <volume>66</volume>: <fpage>283</fpage>–<lpage>329</lpage>.</mixed-citation></ref><ref id="B3"><mixed-citation xmlns:xlink="http://www.w3.org/1999/xlink" xlink:type="simple">
          <person-group><name name-style="western"><surname>Blackwelder</surname><given-names>RE</given-names></name></person-group> (<year>1944</year>) <article-title>Checklist of the Coleopterous Insects of Mexico, Central America, the West Indies, and South America.</article-title> <source>United States National Museum Bulletin</source> <volume>185</volume>: <fpage>189</fpage>–<lpage>265</lpage>.</mixed-citation></ref><ref id="B27"><mixed-citation xmlns:xlink="http://www.w3.org/1999/xlink" xlink:type="simple">
          <person-group><name name-style="western"><surname>Ohaus</surname><given-names>F</given-names></name></person-group> (<year>1934</year>) <article-title><tp:taxon-name><tp:taxon-name-part taxon-name-part-type="order">Coleoptera</tp:taxon-name-part></tp:taxon-name> lamellicornia, Fam. <tp:taxon-name><tp:taxon-name-part taxon-name-part-type="family">Scarabaeidae</tp:taxon-name-part></tp:taxon-name>, Subfam. <tp:taxon-name><tp:taxon-name-part taxon-name-part-type="subfamily">Rutelinae</tp:taxon-name-part></tp:taxon-name>. T.1: Tribus <tp:taxon-name><tp:taxon-name-part taxon-name-part-type="tribe">Rutelini</tp:taxon-name-part></tp:taxon-name></article-title>. <source>Genera Insectorum Fasc</source>. <volume>199A</volume>: <fpage>1</fpage>–<lpage>172</lpage>.</mixed-citation></ref><ref id="B28"><mixed-citation xmlns:xlink="http://www.w3.org/1999/xlink" xlink:type="simple">
          <person-group><name name-style="western"><surname>Ohaus</surname><given-names>F</given-names></name></person-group> (<year>1952</year>) <article-title><tp:taxon-name><tp:taxon-name-part taxon-name-part-type="subfamily">Rutelinae</tp:taxon-name-part></tp:taxon-name> (Col. Scarab.).</article-title> In: <person-group><name name-style="western"><surname>Titschack</surname><given-names>E</given-names></name></person-group> (<role>Ed.</role>) <issue-title>Beiträge zur Fauna Perus.</issue-title> <source>Gustav Fischer, Jena</source>, <fpage>1</fpage>–<lpage>10</lpage>.</mixed-citation></ref><ref id="B22"><mixed-citation xmlns:xlink="http://www.w3.org/1999/xlink" xlink:type="simple">
          <person-group><name name-style="western"><surname>Machatschke</surname><given-names>JW</given-names></name></person-group> (<year>1972</year>) <article-title><tp:taxon-name><tp:taxon-name-part taxon-name-part-type="superfamily">Scarabaeoidea</tp:taxon-name-part></tp:taxon-name>: <tp:taxon-name><tp:taxon-name-part taxon-name-part-type="family">Melolonthidae</tp:taxon-name-part></tp:taxon-name>, <tp:taxon-name><tp:taxon-name-part taxon-name-part-type="subfamily">Rutelinae</tp:taxon-name-part></tp:taxon-name>.</article-title> <source>Coleopterorum Catalogus Supplementa</source> <volume>66</volume>: <fpage>1</fpage>–<lpage>361</lpage>.</mixed-citation></ref><ref id="B19"><mixed-citation xmlns:xlink="http://www.w3.org/1999/xlink" xlink:type="simple">
          <person-group><name name-style="western"><surname>Krajcik</surname><given-names>M</given-names></name></person-group> (<year>2008</year>) <article-title>Animma. X. Supplement 4</article-title>. <source>Checklist of the <tp:taxon-name><tp:taxon-name-part taxon-name-part-type="superfamily">Scarabaeoidea</tp:taxon-name-part></tp:taxon-name> of the World. 2. <tp:taxon-name><tp:taxon-name-part taxon-name-part-type="subfamily">Rutelinae</tp:taxon-name-part></tp:taxon-name> (<tp:taxon-name><tp:taxon-name-part taxon-name-part-type="order">Coleoptera</tp:taxon-name-part></tp:taxon-name>: <tp:taxon-name><tp:taxon-name-part taxon-name-part-type="family">Scarabaeidae</tp:taxon-name-part></tp:taxon-name>: <tp:taxon-name><tp:taxon-name-part taxon-name-part-type="subfamily">Rutelinae</tp:taxon-name-part></tp:taxon-name>)</source>. <edition>Second Edition</edition>. <publisher-loc>Plzen</publisher-loc>, <size units="page">142 pp</size>.</mixed-citation></ref><ref id="B33"><mixed-citation xmlns:xlink="http://www.w3.org/1999/xlink" xlink:type="simple">
          <person-group><name name-style="western"><surname>Soula</surname><given-names>M</given-names></name></person-group> (<year>2008</year>) <source>Les coléoptères du nouveau monde. Volume 2: <tp:taxon-name><tp:taxon-name-part taxon-name-part-type="tribe">Rutelini</tp:taxon-name-part></tp:taxon-name> 2. Révision des <tp:taxon-name><tp:taxon-name-part taxon-name-part-type="subtribe">Pelidnotina</tp:taxon-name-part></tp:taxon-name> 2. Révision des genres: <italic><tp:taxon-name><tp:taxon-name-part taxon-name-part-type="genus">Parhoplognathus</tp:taxon-name-part></tp:taxon-name></italic>, <italic><tp:taxon-name><tp:taxon-name-part taxon-name-part-type="genus">Chipita</tp:taxon-name-part></tp:taxon-name></italic> n. gen., <italic><tp:taxon-name><tp:taxon-name-part taxon-name-part-type="genus">Heteropelidnota</tp:taxon-name-part></tp:taxon-name></italic>, <italic><tp:taxon-name><tp:taxon-name-part taxon-name-part-type="genus">Homothermon</tp:taxon-name-part></tp:taxon-name></italic>, <italic><tp:taxon-name><tp:taxon-name-part taxon-name-part-type="genus">Hoplopelidnota</tp:taxon-name-part></tp:taxon-name></italic>, <italic><tp:taxon-name><tp:taxon-name-part taxon-name-part-type="genus">Mesomerodon</tp:taxon-name-part></tp:taxon-name></italic>, <italic><tp:taxon-name><tp:taxon-name-part taxon-name-part-type="genus">Mecopelidnota</tp:taxon-name-part></tp:taxon-name></italic>, <italic><tp:taxon-name><tp:taxon-name-part taxon-name-part-type="genus">Patatra</tp:taxon-name-part></tp:taxon-name></italic> n. gen. (<tp:taxon-name><tp:taxon-name-part taxon-name-part-type="order">Coleoptera</tp:taxon-name-part></tp:taxon-name>: <tp:taxon-name><tp:taxon-name-part taxon-name-part-type="family">Scarabaeidae</tp:taxon-name-part></tp:taxon-name>, <tp:taxon-name><tp:taxon-name-part taxon-name-part-type="subfamily">Rutelinae</tp:taxon-name-part></tp:taxon-name>, <tp:taxon-name><tp:taxon-name-part taxon-name-part-type="tribe">Rutelini</tp:taxon-name-part></tp:taxon-name>). Besoiro: Supplément au Bulletin de liaison de l’Association Entomologique pour la Connaissance de la Faune Tropicale.</source> <publisher-name>AECFT</publisher-name>, <publisher-loc>Saintry</publisher-loc>, <size units="page">40 pp</size>.</mixed-citation></ref><ref id="B23"><mixed-citation xmlns:xlink="http://www.w3.org/1999/xlink" xlink:type="simple">
          <person-group><name name-style="western"><surname>Moore</surname><given-names>MR</given-names></name><name name-style="western"><surname>Jameson</surname><given-names>ML</given-names></name><name name-style="western"><surname>Garner</surname><given-names>BH</given-names></name><name name-style="western"><surname>Audibert</surname><given-names>C</given-names></name><name name-style="western"><surname>Smith</surname><given-names>ABT</given-names></name><name name-style="western"><surname>Seidel</surname><given-names>M</given-names></name></person-group> (<year>2017</year>) <article-title>Synopsis of the pelidnotine scarabs (<tp:taxon-name><tp:taxon-name-part taxon-name-part-type="order">Coleoptera</tp:taxon-name-part></tp:taxon-name>: <tp:taxon-name><tp:taxon-name-part taxon-name-part-type="family">Scarabaeidae</tp:taxon-name-part></tp:taxon-name>: <tp:taxon-name><tp:taxon-name-part taxon-name-part-type="subfamily">Rutelinae</tp:taxon-name-part></tp:taxon-name>: <tp:taxon-name><tp:taxon-name-part taxon-name-part-type="tribe">Rutelini</tp:taxon-name-part></tp:taxon-name>) and annotated catalog of the species and subspecies.</article-title> <source>ZooKeys</source> <volume>666</volume>: <fpage>1</fpage>–<lpage>349</lpage>. <ext-link xlink:type="simple" ext-link-type="doi" xlink:href="10.3897/zookeys.666.9191">https://doi.org/10.3897/zookeys.666.9191</ext-link></mixed-citation></ref><ref id="B29"><mixed-citation xmlns:xlink="http://www.w3.org/1999/xlink" xlink:type="simple">
          <person-group><name name-style="western"><surname>Paucar-Cabrera</surname><given-names>A</given-names></name></person-group> (<year>2005</year>) <article-title>A catalog and distributional analysis of the <tp:taxon-name><tp:taxon-name-part taxon-name-part-type="subfamily">Rutelinae</tp:taxon-name-part></tp:taxon-name> (<tp:taxon-name><tp:taxon-name-part taxon-name-part-type="order">Coleoptera</tp:taxon-name-part></tp:taxon-name>: <tp:taxon-name><tp:taxon-name-part taxon-name-part-type="family">Scarabaeidae</tp:taxon-name-part></tp:taxon-name>) of Ecuador.</article-title> <source>Zootaxa</source> <volume>948</volume>: <fpage>1</fpage>–<lpage>92</lpage>. <ext-link xlink:type="simple" ext-link-type="doi" xlink:href="10.11646/zootaxa.948.1.1">https://doi.org/10.11646/zootaxa.948.1.1</ext-link></mixed-citation></ref><ref id="B15"><mixed-citation xmlns:xlink="http://www.w3.org/1999/xlink" xlink:type="simple">
          <person-group><name name-style="western"><surname>Hoorn</surname><given-names>C</given-names></name><name name-style="western"><surname>Wesselingh</surname><given-names>FP</given-names></name><name name-style="western"><surname>Ter</surname><given-names>Steege H</given-names></name><name name-style="western"><surname>Bermudez</surname><given-names>MA</given-names></name><name name-style="western"><surname>Mora</surname><given-names>A</given-names></name><name name-style="western"><surname>Sevink</surname><given-names>J</given-names></name><name name-style="western"><surname>Jaramillo</surname><given-names>C</given-names></name><name name-style="western"><surname>Riff</surname><given-names>D</given-names></name><name name-style="western"><surname>Negri</surname><given-names>FR</given-names></name><name name-style="western"><surname>Hooghiemstra</surname><given-names>H</given-names></name><name name-style="western"><surname>Lundberg</surname><given-names>J</given-names></name><name name-style="western"><surname>Stadler</surname><given-names>T</given-names></name><name name-style="western"><surname>Särkinen</surname><given-names>T</given-names></name><name name-style="western"><surname>Antonelli</surname><given-names>A</given-names></name></person-group> (<year>2010</year>) <article-title>Amazonia through time: Andean uplift, climate change, landscape evolution, and biodiversity.</article-title> <source>Science</source> <volume>330</volume>(<issue>6006</issue>): <fpage>927</fpage>–<lpage>931</lpage>. <ext-link xlink:type="simple" ext-link-type="doi" xlink:href="10.1126/science.1194585">https://doi.org/10.1126/science.1194585</ext-link></mixed-citation></ref></ref-list></tp:taxon-treatment>
