# Supplementary material for: A new cryptic species and review of the east-Andean leaf chafer genus Mesomerodon Ohaus, 1905 (Coleoptera, Scarabaeidae, Rutelinae)
Source: Zookeys. 2017 Apr 26;(671):61–85. doi: 10.3897/zookeys.671.11815 (PMC5523210; doi:10.3897/zookeys.671.11815)
Supplement: XML Treatment for Mesomerodon barclayi [file zookeys.671.11815-treatment2.xml]

<!DOCTYPE tp:taxon-treatment
  PUBLIC "-//TaxonX//DTD Taxonomic Treatment Publishing DTD v0 20100105//EN" "tax-treatment-NSO.dtd">
<tp:taxon-treatment xmlns:tp="http://www.plazi.org/taxpub"><tp:treatment-meta><kwd-group><label>Taxon classification</label><kwd><named-content xmlns:xlink="http://www.w3.org/1999/xlink" content-type="kingdom">Animalia</named-content></kwd><kwd><named-content xmlns:xlink="http://www.w3.org/1999/xlink" content-type="order">ORDO</named-content></kwd><kwd><named-content xmlns:xlink="http://www.w3.org/1999/xlink" content-type="family">FAMILIA</named-content></kwd></kwd-group><mixed-citation publication-type="journal"><person-group><name><surname>Seidel</surname><given-names>Matthias</given-names></name><name><surname>Jameson</surname><given-names>Mary L.</given-names></name><name><surname>Stone</surname><given-names>Rachel L.</given-names></name></person-group><article-title>A new cryptic species and review of the east-Andean leaf chafer genus <italic><tp:taxon-name><tp:taxon-name-part taxon-name-part-type="genus" reg="Mesomerodon">Mesomerodon</tp:taxon-name-part></tp:taxon-name></italic> Ohaus, 1905 (<tp:taxon-name><tp:taxon-name-part taxon-name-part-type="order">Coleoptera</tp:taxon-name-part></tp:taxon-name>, <tp:taxon-name><tp:taxon-name-part taxon-name-part-type="family">Scarabaeidae</tp:taxon-name-part></tp:taxon-name>, <tp:taxon-name><tp:taxon-name-part taxon-name-part-type="subfamily">Rutelinae</tp:taxon-name-part></tp:taxon-name>)</article-title><source>Zookeys</source><day>26</day><month>4</month><year>2017</year><volume>2017</volume><issue>671</issue><fpage>61</fpage><lpage>85</lpage><pub-id pub-id-type="doi">10.3897/zookeys.671.11815</pub-id></mixed-citation></tp:treatment-meta><tp:nomenclature><tp:taxon-name>
            <tp:taxon-name-part taxon-name-part-type="genus" reg="Mesomerodon">Mesomerodon</tp:taxon-name-part>
            <tp:taxon-name-part taxon-name-part-type="species" reg="barclayi">barclayi</tp:taxon-name-part>
            <object-id xmlns:xlink="http://www.w3.org/1999/xlink" content-type="zoobank" xlink:type="simple">http://zoobank.org/4B70B243-1A6A-445D-9C33-5E859DE8B086</object-id>
          </tp:taxon-name><tp:taxon-authority>Seidel, Jameson, &amp; Stone</tp:taxon-authority><tp:taxon-status xmlns:xlink="http://www.w3.org/1999/xlink" xlink:type="simple">sp. n.</tp:taxon-status><xref ref-type="fig" rid="F1">Figs 1–3</xref><xref ref-type="fig" rid="F2">, 8</xref><xref ref-type="fig" rid="F3">, 15</xref><xref ref-type="fig" rid="F4">, 18</xref><xref ref-type="fig" rid="F6">, 22</xref><xref ref-type="fig" rid="F7">, 25</xref><!--PageBreak--></tp:nomenclature><tp:treatment-sec sec-type="type material" id="SECID0E4QAG"><title>Type material.</title><p>Holotype male and 19 paratypes (10 males, 9 females). Holotype male at <named-content xmlns:xlink="http://www.w3.org/1999/xlink" content-type="dwc:institutional_code" xlink:type="simple">ZMHB</named-content> with label data: a) “Rutelide, Pacayacu, 23.8.37” (handwritten), b) “<tp:taxon-name><tp:taxon-name-part taxon-name-part-type="genus" reg="Mesomerodon">Mesomerodon</tp:taxon-name-part> <tp:taxon-name-part taxon-name-part-type="species" reg="spinipenne">spinipenne</tp:taxon-name-part></tp:taxon-name> Ohs., MNHUB Berlin” (typeset), c) male genitalia card mounted, d) our red holotype label. Paratype female at <abbrev xmlns:xlink="http://www.w3.org/1999/xlink" xlink:title="Matthias Seidel Personal Collection, Prague, Czech Republic" id="ABBRID0ESRAG" xlink:type="simple">MSPC</abbrev> with label data: a) “Ecuador, Pacayacu, 3.X.37, Dr. Schultze – Rhonhof S.G.” (typeset and handwritten), b) “Pacayacu 3.10.37” (handwritten), c) “loan from Zool.Mus. Berlin” (typeset), d) “<tp:taxon-name><tp:taxon-name-part taxon-name-part-type="genus" reg="Mesomerodon">Mesomerodon</tp:taxon-name-part> <tp:taxon-name-part taxon-name-part-type="species" reg="spinipenne">spinipenne</tp:taxon-name-part></tp:taxon-name> Ohs., MNHUB Berlin” (typeset), e) our yellow paratype label. Paratype male at <named-content xmlns:xlink="http://www.w3.org/1999/xlink" content-type="dwc:institutional_code" xlink:type="simple">ZMHB</named-content> with label data: a) ”O.ECUADOR, Sarayacu Feyer” (typeset), b) “<tp:taxon-name><tp:taxon-name-part taxon-name-part-type="genus" reg="Mesomerodon">Mesomerodon</tp:taxon-name-part> <tp:taxon-name-part taxon-name-part-type="species" reg="spinipenne">spinipenne</tp:taxon-name-part></tp:taxon-name>, Cotype ♂ Ohs.” (handwritten on red label), c) “kein typus” (handwritten), d) male genitalia card mounted e) our yellow paratype label. Paratype female at <named-content xmlns:xlink="http://www.w3.org/1999/xlink" content-type="dwc:institutional_code" xlink:type="simple">ZMHB</named-content> with label data: a) “O.ECUADOR, Sarayacu Feyer” (typeset), b) “<tp:taxon-name><tp:taxon-name-part taxon-name-part-type="genus" reg="Mesomerodon">Mesomerodon</tp:taxon-name-part> <tp:taxon-name-part taxon-name-part-type="species" reg="spinipenne">spinipenne</tp:taxon-name-part></tp:taxon-name>, Cotype ♀ Ohs.” (handwritten on red label), c) “kein Typus” (handwritten), d) our yellow paratype label. Paratype male at <named-content xmlns:xlink="http://www.w3.org/1999/xlink" content-type="dwc:institutional_code" xlink:type="simple">ZMHB</named-content> with label data: a) “O.ECUADOR, Sarayacu Feyer” (typeset), b) “88882” (typeset), c) “♂” (typeset on black bordered label), d) “<tp:taxon-name><tp:taxon-name-part taxon-name-part-type="genus" reg="Mesomerodon">Mesomerodon</tp:taxon-name-part> <tp:taxon-name-part taxon-name-part-type="species" reg="spinipenne">spinipenne</tp:taxon-name-part></tp:taxon-name> Ohs., MNHUB Berlin” (typeset), e) male genitalia card mounted, f) our yellow paratype label. Paratype female at <named-content xmlns:xlink="http://www.w3.org/1999/xlink" content-type="dwc:institutional_code" xlink:type="simple">ZMHB</named-content> with label data: a) “Rutelide u. Cyclocephala, Pacayacu 24.9.37” (handwritten), b) “<tp:taxon-name><tp:taxon-name-part taxon-name-part-type="genus" reg="Mesomerodon">Mesomerodon</tp:taxon-name-part> <tp:taxon-name-part taxon-name-part-type="species" reg="spinipenne">spinipenne</tp:taxon-name-part></tp:taxon-name> Ohs., MNHUB Berlin” (typeset), c) our yellow paratype label. Paratype female at <named-content xmlns:xlink="http://www.w3.org/1999/xlink" content-type="dwc:institutional_code" xlink:type="simple">ZMHB</named-content> with label data: a) “O. Ecuador, Puyo, A. Schulze” (typeset), b) “Ohaus determ., <tp:taxon-name><tp:taxon-name-part taxon-name-part-type="genus" reg="Mesomerodon">Mesomerodon</tp:taxon-name-part> <tp:taxon-name-part taxon-name-part-type="species" reg="spinipenne">spinipenne</tp:taxon-name-part></tp:taxon-name> ♀ Ohs.” (typeset and handwritten), c) our yellow paratype label. Paratype female at <named-content xmlns:xlink="http://www.w3.org/1999/xlink" content-type="dwc:institutional_code" xlink:type="simple">ZMHB</named-content> with label data: a) “O. Ecuador, Puyo, A. Schulze” (typeset), b) “<tp:taxon-name><tp:taxon-name-part taxon-name-part-type="genus" reg="Mesomerodon">Mesomerodon</tp:taxon-name-part> <tp:taxon-name-part taxon-name-part-type="species" reg="spinipenne">spinipenne</tp:taxon-name-part></tp:taxon-name> Ohs.” (handwritten), c) “♀” (typeset), d) our yellow paratype label. Paratype male at <abbrev xmlns:xlink="http://www.w3.org/1999/xlink" content-type="institution" xlink:title="Musée des Confluences, Lyon, France" id="ABBRID0E1UAG" xlink:type="simple">CCECL</abbrev> with label data: a) ECUADOR (Orellana), Payamino Research Station, <named-content xmlns:xlink="http://www.w3.org/1999/xlink" content-type="dwc:verbatimCoordinates" xlink:type="simple"><named-content content-type="geo-json" specific-use="{&#34;type&#34;:&#34;Point&#34;,&#34;coordinates&#34;:[-77.284717,-0.499450]}" id="NCID0ECVAG" xlink:type="simple">0°29'967"S, 77°17'083"W</named-content></named-content>, 300m Tropical Rainforest, At M.V. light at night, 30.vii–12 viii.2007” (typeset), b) male genitalia card mounted, c) our yellow paratype label. Paratype male at <abbrev xmlns:xlink="http://www.w3.org/1999/xlink" xlink:title="Matthias Seidel Personal Collection, Prague, Czech Republic" id="ABBRID0EHVAG" xlink:type="simple">MSPC</abbrev> with label data: a) ECUADOR (Orellana), Payamino Research Station, <named-content xmlns:xlink="http://www.w3.org/1999/xlink" content-type="dwc:verbatimCoordinates" xlink:type="simple"><named-content content-type="geo-json" specific-use="{&#34;type&#34;:&#34;Point&#34;,&#34;coordinates&#34;:[-77.284717,-0.499450]}" id="NCID0EOVAG" xlink:type="simple">0°29'967"S, 77°17'083"W</named-content></named-content>, 300m Tropical Rainforest, At M.V. light at night, 30.vii -12 viii.2007” (typeset), b) “coll. CPDT Gillett, <named-content xmlns:xlink="http://www.w3.org/1999/xlink" content-type="dwc:institutional_code" xlink:type="simple">BMNH</named-content>(E) 2007-65” (typeset), c) “DNA extract No: Meso1, deposited at <abbrev xmlns:xlink="http://www.w3.org/1999/xlink" xlink:title="Matthias Seidel Personal Collection, Prague, Czech Republic" id="ABBRID0EYVAG" xlink:type="simple">MSPC</abbrev>” (handwritten), d) male genitalia card mounted, e) “Matthias Seidel Collection 2016”, f) our yellow paratype label. Paratypes (2 males) at <named-content xmlns:xlink="http://www.w3.org/1999/xlink" content-type="dwc:institutional_code" xlink:type="simple">BMNH</named-content> with label data: a) ECUADOR (Orellana), Payamino Research Station, <named-content xmlns:xlink="http://www.w3.org/1999/xlink" content-type="dwc:verbatimCoordinates" xlink:type="simple"><named-content content-type="geo-json" specific-use="{&#34;type&#34;:&#34;Point&#34;,&#34;coordinates&#34;:[-77.284717,-0.499450]}" id="NCID0EEWAG" xlink:type="simple">0°29'967"S, 77°17'083"W</named-content></named-content>, 300m Tropical Rainforest, At M.V. light at night, 30.vii -12 viii.2007” (typeset), b) “coll. CPDT Gillett, <named-content xmlns:xlink="http://www.w3.org/1999/xlink" content-type="dwc:institutional_code" xlink:type="simple">BMNH</named-content>(E) 2007-65” (typeset), c) “DNA extract No: Meso2, deposited at <abbrev xmlns:xlink="http://www.w3.org/1999/xlink" xlink:title="Matthias Seidel Personal Collection, Prague, Czech Republic" id="ABBRID0EOWAG" xlink:type="simple">MSPC</abbrev>; no PCR amplification” (handwritten), d) male genitalia card mounted, e) our yellow paratype label. Paratype male at <abbrev xmlns:xlink="http://www.w3.org/1999/xlink" xlink:title="Stephane LeTirant Collection, Montreal, Canada" id="ABBRID0ESWAG" xlink:type="simple">SLCC</abbrev> with label data: a) ”PARAGUAY: Alto Parana, 1.XI.1990” (typeset), b) “Collection S. Le Tirant” (typeset), c) “supposedly mislabeled locality, des. Seidel 2016” (typeset), d) “MESOMERODON SPINIPENNE OHAUS, det. M.E. Jameson 2003” (typeset and handwritten), d) male genitalia card mounted, e) our yellow paratype <!--PageBreak-->label. Paratype male at <named-content xmlns:xlink="http://www.w3.org/1999/xlink" content-type="dwc:institutional_code" xlink:type="simple">IRSNB</named-content> with label data: a) ”ECUADOR (Orellana), Payamino Territory, 300m Tropical Rainforest, July 2007” (typeset), b) “DNA extract: Rut105, det. M.Seidel 2016” (typeset and handwritten), c) male genitalia card mounted, d) our yellow paratype label. Paratype male at <named-content xmlns:xlink="http://www.w3.org/1999/xlink" content-type="dwc:institutional_code" xlink:type="simple">ZSM</named-content> with label data: a) ”O.Ecuador, Puyo, A. Schulze, 6.V.35” (typeset and handwritten), b) “<tp:taxon-name><tp:taxon-name-part taxon-name-part-type="genus" reg="Mesomerodon">Mesomerodon</tp:taxon-name-part> <tp:taxon-name-part taxon-name-part-type="species" reg="spinipenne">spinipenne</tp:taxon-name-part></tp:taxon-name> Ohs.” (handwritten), c) “Staatssammlung München, 1975, Erwerb Coll. Machatschke”, d) male genitalia card mounted, e) our yellow paratype label. Paratype female at <abbrev xmlns:xlink="http://www.w3.org/1999/xlink" xlink:title="Department of Entomology, National Museum (Natural History), Prague, Czech Republic" id="ABBRID0EMXAG" xlink:type="simple">NMPC</abbrev> with label data: a) ”O.Ecuador, Puyo, A. Schulze, 6.V.35” (typeset and handwritten), b) “Ohaus determ., <!--PageBreak--><tp:taxon-name><tp:taxon-name-part taxon-name-part-type="genus" reg="Mesomerodon">Mesomerodon</tp:taxon-name-part> <tp:taxon-name-part taxon-name-part-type="species" reg="spinipenne">spinipenne</tp:taxon-name-part></tp:taxon-name> ♀ Ohs.” (typeset and handwritten), c) “Staatssammlung München, 1975, Erwerb Coll. Machatschke”, d) our yellow paratype label. Paratype female at <named-content xmlns:xlink="http://www.w3.org/1999/xlink" content-type="dwc:institutional_code" xlink:type="simple">ZSM</named-content> with label data: a) ”O.Ecuador, Sarayacu Feyer” (typeset), b) “Paratypus, <tp:taxon-name><tp:taxon-name-part taxon-name-part-type="genus" reg="Mesomerodon">Mesomerodon</tp:taxon-name-part> <tp:taxon-name-part taxon-name-part-type="species" reg="spinipenne">spinipenne</tp:taxon-name-part></tp:taxon-name> Cotype ♀ Ohs.” (typeset and handwritten), c) “Staatssammlung München, 1975, Erwerb Coll. Machatschke”, d) “NOT a type specimen of <italic><tp:taxon-name><tp:taxon-name-part taxon-name-part-type="genus" reg="Mesomerodon">Mesomerodon</tp:taxon-name-part> <tp:taxon-name-part taxon-name-part-type="species" reg="spinipenne">spinipenne</tp:taxon-name-part></tp:taxon-name></italic>, Ohaus, 1905, des. Seidel 2016” (typeset), e) our yellow paratype label. Paratype male at <named-content xmlns:xlink="http://www.w3.org/1999/xlink" content-type="dwc:institutional_code" xlink:type="simple">FMNH</named-content> with label data: a) ”ECUADOR: Pastaza; 300m confluence R. Macuma &amp; R. Morona VII:17:1971, leg. B. Malkin” (typeset), b) “at light” (typeset), c) “on sand river bank” (typeset), d) male genitalia card mounted, f) our yellow paratype label. Paratype female at <named-content xmlns:xlink="http://www.w3.org/1999/xlink" content-type="dwc:institutional_code" xlink:type="simple">FMNH</named-content> with label data: a) ”ECUADOR: Pastaza; 300m confluence R. Macuma &amp; R. Morona VII:17:1971, leg. B. Malkin” (typeset), b) “at light” (typeset), c) “on sand river bank” (typeset), d) “<tp:taxon-name><tp:taxon-name-part taxon-name-part-type="genus" reg="Mesomerodon">Mesomerodon</tp:taxon-name-part></tp:taxon-name> spp??? DET. A.R.Hardy 1980” (typeset and handwritten), f) our yellow paratype label. Paratype female at <named-content xmlns:xlink="http://www.w3.org/1999/xlink" content-type="dwc:institutional_code" xlink:type="simple">FMNH</named-content> with label data: a) ”ECUADOR: Pastaza; 300m confluence R. Macuma &amp; R. Morona VII:17:1971, leg. B. Malkin” (typeset), b) our yellow paratype label.</p></tp:treatment-sec><tp:treatment-sec sec-type="description" id="SECID0EKZAG"><title>Description</title><p>
            <bold>(based on 11 males and 9 females).</bold> The holotype does not differ significantly from the generic description and suffices for the description of this cryptic species (see “Remarks”). Descriptive details specific to the holotype specimen are indicated. Length from apex of clypeus to apex of pygidium 18–22 mm (♂) (holotype: 19 mm) and 22–25 mm (♀); width at mid-elytra 11–12 mm (♂) (holotype: 11 mm) and 12–15 mm (♀). Color: Cream colored (holotype), tan, or ochre; ventral surface castaneous with weak metallic green reflections. Form: Elytral apices with one short spine (holotype) or swelling (females). Legs: Protarsomere 2 of male ventrally lacking well-defined striae at ventral apex (Fig. <xref ref-type="fig" rid="F7">25</xref>). Male genitalia (Fig. <xref ref-type="fig" rid="F6">22a–c</xref>): Parameres with elongate, narrow projection (=stem) and with longitudinal, impressed fissure (Fig. <xref ref-type="fig" rid="F6">22a</xref>); stem gradually and weakly broadened toward apex, subapex lacking paired, spinose projections; ventral sclerite of phallobase with surface concave, apex quadrate (Fig. <xref ref-type="fig" rid="F6">22c</xref>); lateral view diagnostic (Fig. <xref ref-type="fig" rid="F6">22b</xref>).</p></tp:treatment-sec><tp:treatment-sec sec-type="diagnosis" id="SECID0EG1AG"><title>Diagnosis.</title><p>Males of <italic><tp:taxon-name><tp:taxon-name-part taxon-name-part-type="genus" reg="Mesomerodon">Mesomerodon</tp:taxon-name-part> <tp:taxon-name-part taxon-name-part-type="species" reg="barclayi">barclayi</tp:taxon-name-part></tp:taxon-name></italic> sp. n. are differentiated from other <italic><tp:taxon-name><tp:taxon-name-part taxon-name-part-type="genus" reg="Mesomerodon">Mesomerodon</tp:taxon-name-part></tp:taxon-name></italic> species by the following combination of characters: Protarsomere 2 ventrally lacking a striated region at the ventral apex (striated in <italic><tp:taxon-name><tp:taxon-name-part taxon-name-part-type="genus" reg="Mesomerodon">M.</tp:taxon-name-part> <tp:taxon-name-part taxon-name-part-type="species" reg="spinipenne">spinipenne</tp:taxon-name-part></tp:taxon-name></italic>; apical region lacking striae in <italic><tp:taxon-name><tp:taxon-name-part taxon-name-part-type="genus" reg="Mesomerodon">M.</tp:taxon-name-part> <tp:taxon-name-part taxon-name-part-type="species" reg="gilletti">gilletti</tp:taxon-name-part></tp:taxon-name></italic> [Figs <xref ref-type="fig" rid="F7">25–27</xref>]) and form of the male genitalia (Fig. <xref ref-type="fig" rid="F6">22</xref> versus Fig. <xref ref-type="fig" rid="F6">24</xref> in <italic><tp:taxon-name><tp:taxon-name-part taxon-name-part-type="genus" reg="Mesomerodon">M.</tp:taxon-name-part> <tp:taxon-name-part taxon-name-part-type="species" reg="spinipenne">spinipenne</tp:taxon-name-part></tp:taxon-name></italic> and Fig. <xref ref-type="fig" rid="F6">23</xref> in <italic><tp:taxon-name><tp:taxon-name-part taxon-name-part-type="genus" reg="Mesomerodon">M.</tp:taxon-name-part> <tp:taxon-name-part taxon-name-part-type="species" reg="gilletti">gilletti</tp:taxon-name-part></tp:taxon-name></italic>). Females can only be confidently determined when associated to male specimens from the same collecting event.</p><fig id="F7" position="float" orientation="portrait"><label>Figures 25–27.</label><caption><p>Form of protarsomeres 2 to 4, ventral view, in <italic><tp:taxon-name><tp:taxon-name-part taxon-name-part-type="genus" reg="Mesomerodon">Mesomerodon</tp:taxon-name-part></tp:taxon-name></italic> species. <bold>25</bold> <italic><tp:taxon-name><tp:taxon-name-part taxon-name-part-type="genus" reg="Mesomerodon">M.</tp:taxon-name-part> <tp:taxon-name-part taxon-name-part-type="species" reg="barclayi">barclayi</tp:taxon-name-part></tp:taxon-name></italic> sp. n., showing protarsomere 2 without stiate region at apex <bold>26</bold> <italic><tp:taxon-name><tp:taxon-name-part taxon-name-part-type="genus" reg="Mesomerodon">M.</tp:taxon-name-part> <tp:taxon-name-part taxon-name-part-type="species" reg="gilletti">gilletti</tp:taxon-name-part></tp:taxon-name></italic> showing protarsomere 2 without striate region at apex <bold>27</bold> <italic><tp:taxon-name><tp:taxon-name-part taxon-name-part-type="genus" reg="Mesomerodon">M.</tp:taxon-name-part> <tp:taxon-name-part taxon-name-part-type="species" reg="spinipenne">spinipenne</tp:taxon-name-part></tp:taxon-name></italic> showing protarsomere 2 with striate region apically.</p></caption><graphic xmlns:xlink="http://www.w3.org/1999/xlink" xlink:href="zookeys-671-061-g007.jpg" position="float" orientation="portrait" xlink:type="simple" id="oo_133587.jpg"/></fig></tp:treatment-sec><tp:treatment-sec sec-type="etymology" id="SECID0EV5AG"><title>Etymology.</title><p>It is our honor to dedicate this species to Max Barclay (Curator, <tp:taxon-name><tp:taxon-name-part taxon-name-part-type="order">Coleoptera</tp:taxon-name-part></tp:taxon-name>, Department of Entomology), who invited the first and second authors to the 1<sup>st</sup> Scarab Symposium at the <named-content xmlns:xlink="http://www.w3.org/1999/xlink" content-type="dwc:institutional_code" xlink:type="simple">BMNH</named-content> in 2014 where cooperation on this work was initiated. Max Barclay has led the way in making biodiversity science more accessible to scientists and citizens alike.</p></tp:treatment-sec><tp:treatment-sec sec-type="distribution" id="SECID0EH6AG"><title>Distribution</title><p>(Fig. <xref ref-type="fig" rid="F4">18</xref>). Known from western (lowland) Amazonia areas in Ecuador and occurring in apparent sympatry with <italic><tp:taxon-name><tp:taxon-name-part taxon-name-part-type="genus" reg="Mesomerodon">M.</tp:taxon-name-part> <tp:taxon-name-part taxon-name-part-type="species" reg="gilletti">gilletti</tp:taxon-name-part></tp:taxon-name></italic>. <xref ref-type="bibr" rid="B27">Ohaus (1934</xref>, <xref ref-type="bibr" rid="B28">1952</xref>) recorded <italic><tp:taxon-name><tp:taxon-name-part taxon-name-part-type="genus" reg="Mesomerodon">M.</tp:taxon-name-part> <tp:taxon-name-part taxon-name-part-type="species" reg="spinipenne">spinipenne</tp:taxon-name-part></tp:taxon-name></italic> from Sarayacu, Ecuador. We recovered these specimens in <named-content xmlns:xlink="http://www.w3.org/1999/xlink" content-type="dwc:institutional_code" xlink:type="simple">ZMHB</named-content> and <named-content xmlns:xlink="http://www.w3.org/1999/xlink" content-type="dwc:institutional_code" xlink:type="simple">ZSM</named-content> and identified them as belonging to <italic><tp:taxon-name><tp:taxon-name-part taxon-name-part-type="genus" reg="Mesomerodon">M.</tp:taxon-name-part> <tp:taxon-name-part taxon-name-part-type="species" reg="barclayi">barclayi</tp:taxon-name-part></tp:taxon-name></italic> sp. n.</p></tp:treatment-sec><tp:treatment-sec sec-type="Locality data" id="SECID0EEBBG"><title>Locality data</title><p>
            <bold>(Suppl. material <xref ref-type="supplementary-material" rid="S1">1</xref>).</bold> 20 specimens from 9 collections.</p><p>ECUADOR: Morona-Santiago, Orellana, Pastaza</p></tp:treatment-sec><tp:treatment-sec sec-type="Temporal data" id="SECID0ESBBG"><title>Temporal data.</title><p>Based on label data, this species is known to be active in the months of February, August, and November.</p></tp:treatment-sec><tp:treatment-sec sec-type="natural history" id="SECID0EXBBG"><title>Natural history.</title><p>Based on label data, adult <italic><tp:taxon-name><tp:taxon-name-part taxon-name-part-type="genus" reg="Mesomerodon">M.</tp:taxon-name-part> <tp:taxon-name-part taxon-name-part-type="species" reg="barclayi">barclayi</tp:taxon-name-part></tp:taxon-name></italic> sp. n. is usually collected at light, thus suggesting activity and feeding at night. Individuals probably occur throughout the year. Immature stages are unknown. Specimens have been recorded at an elevation of 300 m.</p></tp:treatment-sec><tp:treatment-sec sec-type="remarks" id="SECID0EICBG"><title>Remarks.</title><p>As with other cryptic species, the overall body form of <italic><tp:taxon-name><tp:taxon-name-part taxon-name-part-type="genus" reg="Mesomerodon">M.</tp:taxon-name-part> <tp:taxon-name-part taxon-name-part-type="species" reg="barclayi">barclayi</tp:taxon-name-part></tp:taxon-name></italic> sp. n. is similar to other species in the genus. The form of the male genitalia (Fig. <xref ref-type="fig" rid="F6">22</xref> versus Figs <xref ref-type="fig" rid="F6">23–24</xref>) however, is sufficient for identification of <italic><tp:taxon-name><tp:taxon-name-part taxon-name-part-type="genus" reg="Mesomerodon">M.</tp:taxon-name-part> <tp:taxon-name-part taxon-name-part-type="species" reg="barclayi">barclayi</tp:taxon-name-part></tp:taxon-name></italic> sp. n. When developing our species hypotheses, we examined this morphotype in terms of phenotypic, elevational, and seasonal variation within <italic><tp:taxon-name><tp:taxon-name-part taxon-name-part-type="genus" reg="Mesomerodon">M.</tp:taxon-name-part> <tp:taxon-name-part taxon-name-part-type="species" reg="spinipenne">spinipenne</tp:taxon-name-part></tp:taxon-name></italic> or <italic><tp:taxon-name><tp:taxon-name-part taxon-name-part-type="genus" reg="Mesomerodon">M.</tp:taxon-name-part> <tp:taxon-name-part taxon-name-part-type="species" reg="gilletti">gilletti</tp:taxon-name-part></tp:taxon-name></italic>, but the consistency in the form of the male genitalia led us to conclude that it is a justified species. Apparent sympatry (in location and phenology) with <italic><tp:taxon-name><tp:taxon-name-part taxon-name-part-type="genus" reg="Mesomerodon">M.</tp:taxon-name-part> <tp:taxon-name-part taxon-name-part-type="species" reg="gilletti">gilletti</tp:taxon-name-part></tp:taxon-name></italic> also led us to carefully examine this species pair. Again, we found that consistency in the male genitalia form was sufficient for diagnosis of both species. Females of <italic><tp:taxon-name><tp:taxon-name-part taxon-name-part-type="genus" reg="Mesomerodon">M.</tp:taxon-name-part> <tp:taxon-name-part taxon-name-part-type="species" reg="barclayi">barclayi</tp:taxon-name-part></tp:taxon-name></italic> sp. n. cannot be identified unless associated with males from the same collecting event.</p></tp:treatment-sec><tp:treatment-sec><!--Section generated to contain objects referenced in tp:taxon-treatment.--><fig id="F1" position="float" orientation="portrait"><label>Figures 1–6.</label><caption><p>Dorsal and lateral habitus of <italic><tp:taxon-name><tp:taxon-name-part taxon-name-part-type="genus" reg="Mesomerodon">Mesomerodon</tp:taxon-name-part></tp:taxon-name></italic> species. <bold>1–3</bold> <italic><tp:taxon-name><tp:taxon-name-part taxon-name-part-type="genus" reg="Mesomerodon">M.</tp:taxon-name-part> <tp:taxon-name-part taxon-name-part-type="species" reg="barclayi">barclayi</tp:taxon-name-part></tp:taxon-name></italic> sp. n., male holotype, dorsal, ventral, and lateral view <bold>4–5</bold> <italic><tp:taxon-name><tp:taxon-name-part taxon-name-part-type="genus" reg="Mesomerodon">M.</tp:taxon-name-part> <tp:taxon-name-part taxon-name-part-type="species" reg="gilletti">gilletti</tp:taxon-name-part></tp:taxon-name></italic> Soula holotype male specimen and female allotype specimen <bold>6</bold> <italic><tp:taxon-name><tp:taxon-name-part taxon-name-part-type="genus" reg="Mesomerodon">M.</tp:taxon-name-part> <tp:taxon-name-part taxon-name-part-type="species" reg="spinipenne">spinipenne</tp:taxon-name-part></tp:taxon-name></italic> Ohaus male non-type specimen</p></caption><graphic xmlns:xlink="http://www.w3.org/1999/xlink" xlink:href="zookeys-671-061-g001.jpg" position="float" orientation="portrait" xlink:type="simple" id="oo_133588.jpg"/></fig><fig id="F2" position="float" orientation="portrait"><label>Figures 7–8.</label><caption><p>Live specimens showing cream coloration of <italic><tp:taxon-name><tp:taxon-name-part taxon-name-part-type="genus" reg="Mesomerodon">Mesomerodon</tp:taxon-name-part></tp:taxon-name></italic> species. <bold>7</bold> <italic><tp:taxon-name><tp:taxon-name-part taxon-name-part-type="genus" reg="Mesomerodon">M.</tp:taxon-name-part> <tp:taxon-name-part taxon-name-part-type="species" reg="spinipenne">spinipenne</tp:taxon-name-part></tp:taxon-name></italic> from Manú National Park, Madre de Dios, Peru [image courtesy of Rich C. Hoyer] <bold>8</bold> <italic><tp:taxon-name><tp:taxon-name-part taxon-name-part-type="genus" reg="Mesomerodon">M.</tp:taxon-name-part> <tp:taxon-name-part taxon-name-part-type="species" reg="barclayi">barclayi</tp:taxon-name-part></tp:taxon-name></italic> sp. n. from Payamino Research Station, Orellana, Ecuador [image courtesy of Conrad Gillett].</p></caption><graphic xmlns:xlink="http://www.w3.org/1999/xlink" xlink:href="zookeys-671-061-g002.jpg" position="float" orientation="portrait" xlink:type="simple" id="oo_133581.jpg"/></fig><fig id="F3" position="float" orientation="portrait"><label>Figures 9–17.</label><caption><p>Generic characters for <italic><tp:taxon-name><tp:taxon-name-part taxon-name-part-type="genus" reg="Mesomerodon">Mesomerodon</tp:taxon-name-part></tp:taxon-name></italic>. <bold>9</bold> Left mandible of <italic><tp:taxon-name><tp:taxon-name-part taxon-name-part-type="genus" reg="Mesomerodon">M.</tp:taxon-name-part> <tp:taxon-name-part taxon-name-part-type="species" reg="gilletti">gilletti</tp:taxon-name-part></tp:taxon-name></italic>, dorsal view (broadly rounded externally with 2 interior, acute teeth; molar region broad) <bold>10</bold> Maxilla of <italic><tp:taxon-name><tp:taxon-name-part taxon-name-part-type="genus" reg="Mesomerodon">M.</tp:taxon-name-part> <tp:taxon-name-part taxon-name-part-type="species" reg="gilletti">gilletti</tp:taxon-name-part></tp:taxon-name></italic>, ventral view (with 6 teeth; galea not fused) <bold>11</bold> Labrum, dorsal view, of <italic><tp:taxon-name><tp:taxon-name-part taxon-name-part-type="genus" reg="Mesomerodon">M.</tp:taxon-name-part> <tp:taxon-name-part taxon-name-part-type="species" reg="gilletti">gilletti</tp:taxon-name-part></tp:taxon-name></italic> (apex emarginate medially) <bold>12</bold> Mentum, ventral view, of <italic><tp:taxon-name><tp:taxon-name-part taxon-name-part-type="genus" reg="Mesomerodon">M.</tp:taxon-name-part> <tp:taxon-name-part taxon-name-part-type="species" reg="gilletti">gilletti</tp:taxon-name-part></tp:taxon-name></italic> (subrectangular in shape, broadest at middle, apex emarginated) <bold>13</bold> Spiculum gastrale of <italic><tp:taxon-name><tp:taxon-name-part taxon-name-part-type="genus" reg="Mesomerodon">M.</tp:taxon-name-part> <tp:taxon-name-part taxon-name-part-type="species" reg="gilletti">gilletti</tp:taxon-name-part></tp:taxon-name></italic> <bold>14</bold> Wing of <italic><tp:taxon-name><tp:taxon-name-part taxon-name-part-type="genus" reg="Mesomerodon">M.</tp:taxon-name-part> <tp:taxon-name-part taxon-name-part-type="species" reg="spinipenne">spinipenne</tp:taxon-name-part></tp:taxon-name></italic> showing venation and inset showing dense, thick setae associated with ScA and setose region anterior to RA<sub>3+4</sub> <bold>15</bold> Protarsomere 5 of <italic><tp:taxon-name><tp:taxon-name-part taxon-name-part-type="genus" reg="Mesomerodon">M.</tp:taxon-name-part> <tp:taxon-name-part taxon-name-part-type="species" reg="barclayi">barclayi</tp:taxon-name-part></tp:taxon-name></italic> sp. n., male, showing well defined, ventromedial emargination <bold>16</bold> Mesofemur of <italic><tp:taxon-name><tp:taxon-name-part taxon-name-part-type="genus" reg="Mesomerodon">M.</tp:taxon-name-part> <tp:taxon-name-part taxon-name-part-type="species" reg="gilletti">gilletti</tp:taxon-name-part></tp:taxon-name></italic> male, ventral view, showing acute process projecting posteriorly on posterior margin <bold>17</bold> Elytral apex of <italic><tp:taxon-name><tp:taxon-name-part taxon-name-part-type="genus" reg="Mesomerodon">M.</tp:taxon-name-part> <tp:taxon-name-part taxon-name-part-type="species" reg="gilletti">gilletti</tp:taxon-name-part></tp:taxon-name></italic>, lateral view, showing spiniform callus</p></caption><graphic xmlns:xlink="http://www.w3.org/1999/xlink" xlink:href="zookeys-671-061-g003.jpg" position="float" orientation="portrait" xlink:type="simple" id="oo_133583.jpg"/></fig><fig id="F4" position="float" orientation="portrait"><label>Figure 18.</label><caption><p>Distribution of <italic><tp:taxon-name><tp:taxon-name-part taxon-name-part-type="genus" reg="Mesomerodon">Mesomerodon</tp:taxon-name-part></tp:taxon-name></italic> species in South America. Refer to Suppl. material <xref ref-type="supplementary-material" rid="S1">1</xref> for associated data.</p></caption><graphic xmlns:xlink="http://www.w3.org/1999/xlink" xlink:href="zookeys-671-061-g004.jpg" position="float" orientation="portrait" xlink:type="simple" id="oo_133584.jpg"/></fig><supplementary-material xmlns:xlink="http://www.w3.org/1999/xlink" id="S1" position="float" orientation="portrait" xlink:type="simple"><label>Supplementary material 1</label><caption><p>Distribution data for <italic><tp:taxon-name><tp:taxon-name-part taxon-name-part-type="genus" reg="Mesomerodon">Mesomerodon</tp:taxon-name-part></tp:taxon-name></italic> species (<tp:taxon-name><tp:taxon-name-part taxon-name-part-type="order">Coleoptera</tp:taxon-name-part></tp:taxon-name>, <tp:taxon-name><tp:taxon-name-part taxon-name-part-type="family">Scarabaeidae</tp:taxon-name-part></tp:taxon-name>, <tp:taxon-name><tp:taxon-name-part taxon-name-part-type="subfamily">Rutelinae</tp:taxon-name-part></tp:taxon-name>)</p></caption><p>Data type: occurrence data</p><p>Explanation note: Specimen level data used for niche model, phenology, and overall distribution.</p><media xlink:href="zookeys-671-061-s001.xlsx" mimetype="application" mime-subtype="vnd.openxmlformats-officedocument.spreadsheetml.sheet" position="float" orientation="portrait" xlink:type="simple" id="oo_133589.xlsx"/><permissions><license xlink:type="simple"><license-p>This dataset is made available under the Open Database License (http://opendatacommons.org/licenses/odbl/1.0/). The Open Database License (ODbL) is a license agreement intended to allow users to freely share, modify, and use this Dataset while maintaining this same freedom for others, provided that the original source and author(s) are credited.</license-p></license></permissions><attrib specific-use="authors">Matthias Seidel, Mary L. Jameson, Rachel L. Stone</attrib></supplementary-material><fig id="F6" position="float" orientation="portrait"><label>Figures 22–24.</label><caption><p>Form of the male genitalia (dorsal [<bold>a</bold>], lateral [<bold>b</bold>], ventral [<bold>c</bold>] views) in <italic><tp:taxon-name><tp:taxon-name-part taxon-name-part-type="genus" reg="Mesomerodon">Mesomerodon</tp:taxon-name-part></tp:taxon-name></italic> species. <bold>22</bold> <italic><tp:taxon-name><tp:taxon-name-part taxon-name-part-type="genus" reg="Mesomerodon">M.</tp:taxon-name-part> <tp:taxon-name-part taxon-name-part-type="species" reg="barclayi">barclayi</tp:taxon-name-part></tp:taxon-name></italic> sp. n. <bold>23</bold> <italic><tp:taxon-name><tp:taxon-name-part taxon-name-part-type="genus" reg="Mesomerodon">M.</tp:taxon-name-part> <tp:taxon-name-part taxon-name-part-type="species" reg="gilletti">gilletti</tp:taxon-name-part></tp:taxon-name></italic> <bold>24</bold> <italic><tp:taxon-name><tp:taxon-name-part taxon-name-part-type="genus" reg="Mesomerodon">M.</tp:taxon-name-part> <tp:taxon-name-part taxon-name-part-type="species" reg="spinipenne">spinipenne</tp:taxon-name-part></tp:taxon-name></italic></p></caption><graphic xmlns:xlink="http://www.w3.org/1999/xlink" xlink:href="zookeys-671-061-g006.jpg" position="float" orientation="portrait" xlink:type="simple" id="oo_133586.jpg"/></fig></tp:treatment-sec><ref-list><ref id="B27"><mixed-citation xmlns:xlink="http://www.w3.org/1999/xlink" xlink:type="simple">
          <person-group><name name-style="western"><surname>Ohaus</surname><given-names>F</given-names></name></person-group> (<year>1934</year>) <article-title><tp:taxon-name><tp:taxon-name-part taxon-name-part-type="order">Coleoptera</tp:taxon-name-part></tp:taxon-name> lamellicornia, Fam. <tp:taxon-name><tp:taxon-name-part taxon-name-part-type="family">Scarabaeidae</tp:taxon-name-part></tp:taxon-name>, Subfam. <tp:taxon-name><tp:taxon-name-part taxon-name-part-type="subfamily">Rutelinae</tp:taxon-name-part></tp:taxon-name>. T.1: Tribus <tp:taxon-name><tp:taxon-name-part taxon-name-part-type="tribe">Rutelini</tp:taxon-name-part></tp:taxon-name></article-title>. <source>Genera Insectorum Fasc</source>. <volume>199A</volume>: <fpage>1</fpage>–<lpage>172</lpage>.</mixed-citation></ref><ref id="B28"><mixed-citation xmlns:xlink="http://www.w3.org/1999/xlink" xlink:type="simple">
          <person-group><name name-style="western"><surname>Ohaus</surname><given-names>F</given-names></name></person-group> (<year>1952</year>) <article-title><tp:taxon-name><tp:taxon-name-part taxon-name-part-type="subfamily">Rutelinae</tp:taxon-name-part></tp:taxon-name> (Col. Scarab.).</article-title> In: <person-group><name name-style="western"><surname>Titschack</surname><given-names>E</given-names></name></person-group> (<role>Ed.</role>) <issue-title>Beiträge zur Fauna Perus.</issue-title> <source>Gustav Fischer, Jena</source>, <fpage>1</fpage>–<lpage>10</lpage>.</mixed-citation></ref></ref-list></tp:taxon-treatment>
