# Supplementary material for: A new cryptic species and review of the east-Andean leaf chafer genus Mesomerodon Ohaus, 1905 (Coleoptera, Scarabaeidae, Rutelinae)
Source: Zookeys. 2017 Apr 26;(671):61–85. doi: 10.3897/zookeys.671.11815 (PMC5523210; doi:10.3897/zookeys.671.11815)
Supplement: XML Treatment for Mesomerodon gilletti [file zookeys.671.11815-treatment3.xml]

<!DOCTYPE tp:taxon-treatment
  PUBLIC "-//TaxonX//DTD Taxonomic Treatment Publishing DTD v0 20100105//EN" "tax-treatment-NSO.dtd">
<tp:taxon-treatment xmlns:tp="http://www.plazi.org/taxpub"><tp:treatment-meta><kwd-group><label>Taxon classification</label><kwd><named-content xmlns:xlink="http://www.w3.org/1999/xlink" content-type="kingdom">Animalia</named-content></kwd><kwd><named-content xmlns:xlink="http://www.w3.org/1999/xlink" content-type="order">ORDO</named-content></kwd><kwd><named-content xmlns:xlink="http://www.w3.org/1999/xlink" content-type="family">FAMILIA</named-content></kwd></kwd-group><mixed-citation publication-type="journal"><person-group><name><surname>Seidel</surname><given-names>Matthias</given-names></name><name><surname>Jameson</surname><given-names>Mary L.</given-names></name><name><surname>Stone</surname><given-names>Rachel L.</given-names></name></person-group><article-title>A new cryptic species and review of the east-Andean leaf chafer genus <italic><tp:taxon-name><tp:taxon-name-part taxon-name-part-type="genus" reg="Mesomerodon">Mesomerodon</tp:taxon-name-part></tp:taxon-name></italic> Ohaus, 1905 (<tp:taxon-name><tp:taxon-name-part taxon-name-part-type="order">Coleoptera</tp:taxon-name-part></tp:taxon-name>, <tp:taxon-name><tp:taxon-name-part taxon-name-part-type="family">Scarabaeidae</tp:taxon-name-part></tp:taxon-name>, <tp:taxon-name><tp:taxon-name-part taxon-name-part-type="subfamily">Rutelinae</tp:taxon-name-part></tp:taxon-name>)</article-title><source>Zookeys</source><day>26</day><month>4</month><year>2017</year><volume>2017</volume><issue>671</issue><fpage>61</fpage><lpage>85</lpage><pub-id pub-id-type="doi">10.3897/zookeys.671.11815</pub-id></mixed-citation></tp:treatment-meta><tp:nomenclature><tp:taxon-name>
            <tp:taxon-name-part taxon-name-part-type="genus" reg="Mesomerodon">Mesomerodon</tp:taxon-name-part>
            <tp:taxon-name-part taxon-name-part-type="species" reg="gilletti">gilletti</tp:taxon-name-part>
          </tp:taxon-name><tp:taxon-authority>Soula, 2008</tp:taxon-authority><xref ref-type="fig" rid="F1">Figs 4–5</xref><xref ref-type="fig" rid="F2">, 8</xref><xref ref-type="fig" rid="F3">, 9–13</xref><xref ref-type="fig" rid="F3">, 16–17</xref><xref ref-type="fig" rid="F4">, 18</xref><xref ref-type="fig" rid="F6">, 23</xref><xref ref-type="fig" rid="F7">, 26</xref><tp:nomenclature-citation-list><tp:nomenclature-citation><tp:taxon-name>
                <tp:taxon-name-part taxon-name-part-type="genus" reg="Mesomerodon">Mesomerodon</tp:taxon-name-part> <tp:taxon-name-part taxon-name-part-type="species" reg="gilletti">gilletti</tp:taxon-name-part></tp:taxon-name><comment>Soula, 2008: 21 (original combination)</comment></tp:nomenclature-citation></tp:nomenclature-citation-list></tp:nomenclature><tp:treatment-sec sec-type="type material" id="SECID0EFHBG"><title>Type material.</title><p>Holotype male, allotype female, and eight paratypes (four male, four females. Holotype male at <abbrev xmlns:xlink="http://www.w3.org/1999/xlink" content-type="institution" xlink:title="Musée des Confluences, Lyon, France" id="ABBRID0ELHBG" xlink:type="simple">CCECL</abbrev> with label data: a) “Tena (E), 9/91, (750m)” (handwritten), b) male genitalia card mounted c) “Holotype, 2007, <tp:taxon-name><tp:taxon-name-part taxon-name-part-type="genus" reg="Mesomerodon">Mesomerodon</tp:taxon-name-part> <tp:taxon-name-part taxon-name-part-type="species" reg="gilletti">gilletti</tp:taxon-name-part></tp:taxon-name> S., Soula” (typeset and handwritten on red label). Allotype female at <abbrev xmlns:xlink="http://www.w3.org/1999/xlink" content-type="institution" xlink:title="Musée des Confluences, Lyon, France" id="ABBRID0E1HBG" xlink:type="simple">CCECL</abbrev> with label data: a) “Tena (E), 9/91, (750m)” (handwritten), b) “Allotype, 2007, <tp:taxon-name><tp:taxon-name-part taxon-name-part-type="genus" reg="Mesomerodon">Mesomerodon</tp:taxon-name-part> <tp:taxon-name-part taxon-name-part-type="species" reg="gilletti">gilletti</tp:taxon-name-part></tp:taxon-name> S., Soula” (typeset and handwritten on red label). Paratype male at <abbrev xmlns:xlink="http://www.w3.org/1999/xlink" content-type="institution" xlink:title="Musée des Confluences, Lyon, France" id="ABBRID0EJIBG" xlink:type="simple">CCECL</abbrev> with label data: a) “Tena (E), 9/91, (750m)” (handwritten), b) male genitalia card mounted, c) “Paratype, 2007, <tp:taxon-name><tp:taxon-name-part taxon-name-part-type="genus" reg="Mesomerodon">Mesomerodon</tp:taxon-name-part> <tp:taxon-name-part taxon-name-part-type="species" reg="gilletti">gilletti</tp:taxon-name-part></tp:taxon-name> S., Soula” (typeset and handwritten on red label). Paratypes (2 females) at <abbrev xmlns:xlink="http://www.w3.org/1999/xlink" content-type="institution" xlink:title="Musée des Confluences, Lyon, France" id="ABBRID0EYIBG" xlink:type="simple">CCECL</abbrev> with label data: a) “Tena (E), 9/91, (750m)” (handwritten), b) “Paratype, 2007, <tp:taxon-name><tp:taxon-name-part taxon-name-part-type="genus" reg="Mesomerodon">Mesomerodon</tp:taxon-name-part> <tp:taxon-name-part taxon-name-part-type="species" reg="gilletti">gilletti</tp:taxon-name-part></tp:taxon-name> S., Soula” (typeset and handwritten on red label). Paratypes (2 males) at <abbrev xmlns:xlink="http://www.w3.org/1999/xlink" content-type="institution" xlink:title="Musée des Confluences, Lyon, France" id="ABBRID0EHJBG" xlink:type="simple">CCECL</abbrev> with label data: a) “Misahuali (E.), 5/91” or “Misahuali (Eq.), 5/91” (handwritten), b) male genitalia card mounted, c) “Paratype, 2007, <tp:taxon-name><tp:taxon-name-part taxon-name-part-type="genus" reg="Mesomerodon">Mesomerodon</tp:taxon-name-part> <tp:taxon-name-part taxon-name-part-type="species" reg="gilletti">gilletti</tp:taxon-name-part></tp:taxon-name> S., Soula” (typeset and handwritten on red label). Paratype male at <abbrev xmlns:xlink="http://www.w3.org/1999/xlink" content-type="institution" xlink:title="Musée des Confluences, Lyon, France" id="ABBRID0EWJBG" xlink:type="simple">CCECL</abbrev> with label data: a) “EQUATEUR: Prov. NAPO, MISAHUALLI ile ANACONDA, Alt. 350 m.; 17–22.9.1990, Leg. Joss” (typeset), b) male genitalia card mounted, c) “Paratype, 2007, <tp:taxon-name><tp:taxon-name-part taxon-name-part-type="genus" reg="Mesomerodon">Mesomerodon</tp:taxon-name-part> <tp:taxon-name-part taxon-name-part-type="species" reg="gilletti">gilletti</tp:taxon-name-part></tp:taxon-name> S., Soula” (typeset and handwritten on red label). Paratypes (2 females) at <abbrev xmlns:xlink="http://www.w3.org/1999/xlink" content-type="institution" xlink:title="Musée des Confluences, Lyon, France" id="ABBRID0EFKBG" xlink:type="simple">CCECL</abbrev> with label data: a) “Misahuali (E.), 5/91” (handwritten), b) “Paratype, 2007, <tp:taxon-name><tp:taxon-name-part taxon-name-part-type="genus" reg="Mesomerodon">Mesomerodon</tp:taxon-name-part> <tp:taxon-name-part taxon-name-part-type="species" reg="gilletti">gilletti</tp:taxon-name-part></tp:taxon-name> S., Soula” (typeset and handwritten on red label).</p></tp:treatment-sec><tp:treatment-sec sec-type="description" id="SECID0EUKBG"><title>Description</title><p>
            <bold>(based on 50 males and 19 females).</bold> Length from apex of clypeus to apex of pygidium 18.0–20.0 mm (♂) and 21.0–24.0 mm (♀); width at mid-elytra 10.0–11.0 mm (♂) and 12.0–14.0 mm (♀). Legs: Protarsomere 2 of male lacking well-defined striae at ventral apex (Fig. <xref ref-type="fig" rid="F7">26</xref>). Male genitalia (Figs <xref ref-type="fig" rid="F6">23</xref>): Parameres with elongate, narrow projection (=stem) and with nearly obsolete impressed longitudinal fissure (Fig. <xref ref-type="fig" rid="F6">23a</xref>); stem broad, not narrowed toward apex, subapex lacking paired, spinose projections; ventral sclerite of phallobase with surface concave, apex quadrate (Fig. <xref ref-type="fig" rid="F6">23c</xref>); lateral view diagnostic (Fig. <xref ref-type="fig" rid="F6">23b</xref>).</p></tp:treatment-sec><tp:treatment-sec sec-type="diagnosis" id="SECID0EQLBG"><title>Diagnosis.</title><p>
            <italic><tp:taxon-name><tp:taxon-name-part taxon-name-part-type="genus" reg="Mesomerodon">Mesomerodon</tp:taxon-name-part> <tp:taxon-name-part taxon-name-part-type="species" reg="gilletti">gilletti</tp:taxon-name-part></tp:taxon-name></italic> males are differentiated from other <italic><tp:taxon-name><tp:taxon-name-part taxon-name-part-type="genus" reg="Mesomerodon">Mesomerodon</tp:taxon-name-part></tp:taxon-name></italic> species by the following combination of characters: Protarsomere 2 of male ventrally with striated region poorly defined or lacking at apex (striated in <italic><tp:taxon-name><tp:taxon-name-part taxon-name-part-type="genus" reg="Mesomerodon">M.</tp:taxon-name-part> <tp:taxon-name-part taxon-name-part-type="species" reg="spinipenne">spinipenne</tp:taxon-name-part></tp:taxon-name></italic>; lacking in <italic><tp:taxon-name><tp:taxon-name-part taxon-name-part-type="genus" reg="Mesomerodon">M.</tp:taxon-name-part> <tp:taxon-name-part taxon-name-part-type="species" reg="barclayi">barclayi</tp:taxon-name-part></tp:taxon-name></italic> sp. n.; [Figs <xref ref-type="fig" rid="F7">25–27</xref>]) and parameres, and ventral sclerite of phallobase (Fig. <xref ref-type="fig" rid="F6">23</xref> versus Fig. <xref ref-type="fig" rid="F6">24</xref> in <italic><tp:taxon-name><tp:taxon-name-part taxon-name-part-type="genus" reg="Mesomerodon">M.</tp:taxon-name-part> <tp:taxon-name-part taxon-name-part-type="species" reg="spinipenne">spinipenne</tp:taxon-name-part></tp:taxon-name></italic> and Fig. <xref ref-type="fig" rid="F6">22</xref> in <italic><tp:taxon-name><tp:taxon-name-part taxon-name-part-type="genus" reg="Mesomerodon">M.</tp:taxon-name-part> <tp:taxon-name-part taxon-name-part-type="species" reg="barclayi">barclayi</tp:taxon-name-part></tp:taxon-name></italic> sp. n.). <italic><tp:taxon-name><tp:taxon-name-part taxon-name-part-type="genus" reg="Mesomerodon">Mesomerodon</tp:taxon-name-part> <tp:taxon-name-part taxon-name-part-type="species" reg="gilletti">gilletti</tp:taxon-name-part></tp:taxon-name></italic> females can only be confidently determined when associated with male specimens from the same collecting event.</p></tp:treatment-sec><tp:treatment-sec sec-type="distribution" id="SECID0EPOBG"><title>Distribution</title><p>(Fig. <xref ref-type="fig" rid="F4">18</xref>). Known from western (lowland) Amazonia in Ecuador and Colombia (new country record). The species occurs in apparent sympatry with <italic><tp:taxon-name><tp:taxon-name-part taxon-name-part-type="genus" reg="Mesomerodon">M.</tp:taxon-name-part> <tp:taxon-name-part taxon-name-part-type="species" reg="barclayi">barclayi</tp:taxon-name-part></tp:taxon-name></italic> sp. n. A record of ‘<italic><tp:taxon-name><tp:taxon-name-part taxon-name-part-type="genus" reg="Mesomerodon">Mesomerodon</tp:taxon-name-part></tp:taxon-name></italic> species 1’ from Napo Province in <xref ref-type="bibr" rid="B29">Paucar-Cabrera (2005)</xref> probably represents a record of <italic><tp:taxon-name><tp:taxon-name-part taxon-name-part-type="genus" reg="Mesomerodon">Mesomerodon</tp:taxon-name-part> <tp:taxon-name-part taxon-name-part-type="species" reg="gilletti">gilletti</tp:taxon-name-part></tp:taxon-name></italic>. Records of <italic><tp:taxon-name><tp:taxon-name-part taxon-name-part-type="genus" reg="Mesomerodon">Mesomerodon</tp:taxon-name-part></tp:taxon-name></italic> from Ecuador (<xref ref-type="bibr" rid="B3">Blackwelder 1944</xref>, <xref ref-type="bibr" rid="B26">Ohaus 1918</xref>, <xref ref-type="bibr" rid="B27">1934</xref>, <xref ref-type="bibr" rid="B28">1952</xref>, <xref ref-type="bibr" rid="B22">Machatschke 1972</xref>, <xref ref-type="bibr" rid="B23">Moore et al. 2017</xref>, <xref ref-type="bibr" rid="B29">Paucar-Cabrera 2005</xref>) are records for either <italic><tp:taxon-name><tp:taxon-name-part taxon-name-part-type="genus" reg="Mesomerodon">M.</tp:taxon-name-part> <tp:taxon-name-part taxon-name-part-type="species" reg="gilletti">gilletti</tp:taxon-name-part></tp:taxon-name></italic> or <italic><tp:taxon-name><tp:taxon-name-part taxon-name-part-type="genus" reg="Mesomerodon">M.</tp:taxon-name-part> <tp:taxon-name-part taxon-name-part-type="species" reg="barclayi">barclayi</tp:taxon-name-part></tp:taxon-name></italic> sp. n.</p></tp:treatment-sec><tp:treatment-sec sec-type="Locality data" id="SECID0ETRBG"><title>Locality data</title><p>
            <bold>(Suppl. material <xref ref-type="supplementary-material" rid="S1">1</xref>).</bold> 69 specimens from 12 collections.</p><p>COLOMBIA: Putumayo</p><p>ECUADOR: Napo, Orellana, Sucumbíos</p></tp:treatment-sec><tp:treatment-sec sec-type="Temporal data" id="SECID0ECSBG"><title>Temporal data.</title><p>Based on label data, this species is known to be active in the months of February, May, June, August, September, October, and November.</p><!--PageBreak--><!--PageBreak--></tp:treatment-sec><tp:treatment-sec sec-type="natural history" id="SECID0EJSBG"><title>Natural history.</title><p>Based on label data, adult <italic><tp:taxon-name><tp:taxon-name-part taxon-name-part-type="genus" reg="Mesomerodon">M.</tp:taxon-name-part> <tp:taxon-name-part taxon-name-part-type="species" reg="gilletti">gilletti</tp:taxon-name-part></tp:taxon-name></italic> are found associated with lights at night. Immature stages are unknown.</p></tp:treatment-sec><tp:treatment-sec sec-type="remarks" id="SECID0E1SBG"><title>Remarks.</title><p>
            <xref ref-type="bibr" rid="B33">Soula (2008)</xref> named this species based on twelve specimens, dedicating the species to Conrad Gillett (then at the <named-content xmlns:xlink="http://www.w3.org/1999/xlink" content-type="dwc:institutional_code" xlink:type="simple">BMNH</named-content>) who provided specimens for Soula’s study. In overall appearance, <italic><tp:taxon-name><tp:taxon-name-part taxon-name-part-type="genus" reg="Mesomerodon">M.</tp:taxon-name-part> <tp:taxon-name-part taxon-name-part-type="species" reg="gilletti">gilletti</tp:taxon-name-part></tp:taxon-name></italic> was not discernable from <italic><tp:taxon-name><tp:taxon-name-part taxon-name-part-type="genus" reg="Mesomerodon">M.</tp:taxon-name-part> <tp:taxon-name-part taxon-name-part-type="species" reg="spinipenne">spinipenne</tp:taxon-name-part></tp:taxon-name></italic> except for the “parameres that are different enough to justify the status of the species in its own right” (<xref ref-type="bibr" rid="B33">Soula 2008</xref>).</p></tp:treatment-sec><tp:treatment-sec><!--Section generated to contain objects referenced in tp:taxon-treatment.--><fig id="F1" position="float" orientation="portrait"><label>Figures 1–6.</label><caption><p>Dorsal and lateral habitus of <italic><tp:taxon-name><tp:taxon-name-part taxon-name-part-type="genus" reg="Mesomerodon">Mesomerodon</tp:taxon-name-part></tp:taxon-name></italic> species. <bold>1–3</bold> <italic><tp:taxon-name><tp:taxon-name-part taxon-name-part-type="genus" reg="Mesomerodon">M.</tp:taxon-name-part> <tp:taxon-name-part taxon-name-part-type="species" reg="barclayi">barclayi</tp:taxon-name-part></tp:taxon-name></italic> sp. n., male holotype, dorsal, ventral, and lateral view <bold>4–5</bold> <italic><tp:taxon-name><tp:taxon-name-part taxon-name-part-type="genus" reg="Mesomerodon">M.</tp:taxon-name-part> <tp:taxon-name-part taxon-name-part-type="species" reg="gilletti">gilletti</tp:taxon-name-part></tp:taxon-name></italic> Soula holotype male specimen and female allotype specimen <bold>6</bold> <italic><tp:taxon-name><tp:taxon-name-part taxon-name-part-type="genus" reg="Mesomerodon">M.</tp:taxon-name-part> <tp:taxon-name-part taxon-name-part-type="species" reg="spinipenne">spinipenne</tp:taxon-name-part></tp:taxon-name></italic> Ohaus male non-type specimen</p></caption><graphic xmlns:xlink="http://www.w3.org/1999/xlink" xlink:href="zookeys-671-061-g001.jpg" position="float" orientation="portrait" xlink:type="simple" id="oo_133588.jpg"/></fig><fig id="F2" position="float" orientation="portrait"><label>Figures 7–8.</label><caption><p>Live specimens showing cream coloration of <italic><tp:taxon-name><tp:taxon-name-part taxon-name-part-type="genus" reg="Mesomerodon">Mesomerodon</tp:taxon-name-part></tp:taxon-name></italic> species. <bold>7</bold> <italic><tp:taxon-name><tp:taxon-name-part taxon-name-part-type="genus" reg="Mesomerodon">M.</tp:taxon-name-part> <tp:taxon-name-part taxon-name-part-type="species" reg="spinipenne">spinipenne</tp:taxon-name-part></tp:taxon-name></italic> from Manú National Park, Madre de Dios, Peru [image courtesy of Rich C. Hoyer] <bold>8</bold> <italic><tp:taxon-name><tp:taxon-name-part taxon-name-part-type="genus" reg="Mesomerodon">M.</tp:taxon-name-part> <tp:taxon-name-part taxon-name-part-type="species" reg="barclayi">barclayi</tp:taxon-name-part></tp:taxon-name></italic> sp. n. from Payamino Research Station, Orellana, Ecuador [image courtesy of Conrad Gillett].</p></caption><graphic xmlns:xlink="http://www.w3.org/1999/xlink" xlink:href="zookeys-671-061-g002.jpg" position="float" orientation="portrait" xlink:type="simple" id="oo_133581.jpg"/></fig><fig id="F3" position="float" orientation="portrait"><label>Figures 9–17.</label><caption><p>Generic characters for <italic><tp:taxon-name><tp:taxon-name-part taxon-name-part-type="genus" reg="Mesomerodon">Mesomerodon</tp:taxon-name-part></tp:taxon-name></italic>. <bold>9</bold> Left mandible of <italic><tp:taxon-name><tp:taxon-name-part taxon-name-part-type="genus" reg="Mesomerodon">M.</tp:taxon-name-part> <tp:taxon-name-part taxon-name-part-type="species" reg="gilletti">gilletti</tp:taxon-name-part></tp:taxon-name></italic>, dorsal view (broadly rounded externally with 2 interior, acute teeth; molar region broad) <bold>10</bold> Maxilla of <italic><tp:taxon-name><tp:taxon-name-part taxon-name-part-type="genus" reg="Mesomerodon">M.</tp:taxon-name-part> <tp:taxon-name-part taxon-name-part-type="species" reg="gilletti">gilletti</tp:taxon-name-part></tp:taxon-name></italic>, ventral view (with 6 teeth; galea not fused) <bold>11</bold> Labrum, dorsal view, of <italic><tp:taxon-name><tp:taxon-name-part taxon-name-part-type="genus" reg="Mesomerodon">M.</tp:taxon-name-part> <tp:taxon-name-part taxon-name-part-type="species" reg="gilletti">gilletti</tp:taxon-name-part></tp:taxon-name></italic> (apex emarginate medially) <bold>12</bold> Mentum, ventral view, of <italic><tp:taxon-name><tp:taxon-name-part taxon-name-part-type="genus" reg="Mesomerodon">M.</tp:taxon-name-part> <tp:taxon-name-part taxon-name-part-type="species" reg="gilletti">gilletti</tp:taxon-name-part></tp:taxon-name></italic> (subrectangular in shape, broadest at middle, apex emarginated) <bold>13</bold> Spiculum gastrale of <italic><tp:taxon-name><tp:taxon-name-part taxon-name-part-type="genus" reg="Mesomerodon">M.</tp:taxon-name-part> <tp:taxon-name-part taxon-name-part-type="species" reg="gilletti">gilletti</tp:taxon-name-part></tp:taxon-name></italic> <bold>14</bold> Wing of <italic><tp:taxon-name><tp:taxon-name-part taxon-name-part-type="genus" reg="Mesomerodon">M.</tp:taxon-name-part> <tp:taxon-name-part taxon-name-part-type="species" reg="spinipenne">spinipenne</tp:taxon-name-part></tp:taxon-name></italic> showing venation and inset showing dense, thick setae associated with ScA and setose region anterior to RA<sub>3+4</sub> <bold>15</bold> Protarsomere 5 of <italic><tp:taxon-name><tp:taxon-name-part taxon-name-part-type="genus" reg="Mesomerodon">M.</tp:taxon-name-part> <tp:taxon-name-part taxon-name-part-type="species" reg="barclayi">barclayi</tp:taxon-name-part></tp:taxon-name></italic> sp. n., male, showing well defined, ventromedial emargination <bold>16</bold> Mesofemur of <italic><tp:taxon-name><tp:taxon-name-part taxon-name-part-type="genus" reg="Mesomerodon">M.</tp:taxon-name-part> <tp:taxon-name-part taxon-name-part-type="species" reg="gilletti">gilletti</tp:taxon-name-part></tp:taxon-name></italic> male, ventral view, showing acute process projecting posteriorly on posterior margin <bold>17</bold> Elytral apex of <italic><tp:taxon-name><tp:taxon-name-part taxon-name-part-type="genus" reg="Mesomerodon">M.</tp:taxon-name-part> <tp:taxon-name-part taxon-name-part-type="species" reg="gilletti">gilletti</tp:taxon-name-part></tp:taxon-name></italic>, lateral view, showing spiniform callus</p></caption><graphic xmlns:xlink="http://www.w3.org/1999/xlink" xlink:href="zookeys-671-061-g003.jpg" position="float" orientation="portrait" xlink:type="simple" id="oo_133583.jpg"/></fig><fig id="F4" position="float" orientation="portrait"><label>Figure 18.</label><caption><p>Distribution of <italic><tp:taxon-name><tp:taxon-name-part taxon-name-part-type="genus" reg="Mesomerodon">Mesomerodon</tp:taxon-name-part></tp:taxon-name></italic> species in South America. Refer to Suppl. material <xref ref-type="supplementary-material" rid="S1">1</xref> for associated data.</p></caption><graphic xmlns:xlink="http://www.w3.org/1999/xlink" xlink:href="zookeys-671-061-g004.jpg" position="float" orientation="portrait" xlink:type="simple" id="oo_133584.jpg"/></fig><supplementary-material xmlns:xlink="http://www.w3.org/1999/xlink" id="S1" position="float" orientation="portrait" xlink:type="simple"><label>Supplementary material 1</label><caption><p>Distribution data for <italic><tp:taxon-name><tp:taxon-name-part taxon-name-part-type="genus" reg="Mesomerodon">Mesomerodon</tp:taxon-name-part></tp:taxon-name></italic> species (<tp:taxon-name><tp:taxon-name-part taxon-name-part-type="order">Coleoptera</tp:taxon-name-part></tp:taxon-name>, <tp:taxon-name><tp:taxon-name-part taxon-name-part-type="family">Scarabaeidae</tp:taxon-name-part></tp:taxon-name>, <tp:taxon-name><tp:taxon-name-part taxon-name-part-type="subfamily">Rutelinae</tp:taxon-name-part></tp:taxon-name>)</p></caption><p>Data type: occurrence data</p><p>Explanation note: Specimen level data used for niche model, phenology, and overall distribution.</p><media xlink:href="zookeys-671-061-s001.xlsx" mimetype="application" mime-subtype="vnd.openxmlformats-officedocument.spreadsheetml.sheet" position="float" orientation="portrait" xlink:type="simple" id="oo_133589.xlsx"/><permissions><license xlink:type="simple"><license-p>This dataset is made available under the Open Database License (http://opendatacommons.org/licenses/odbl/1.0/). The Open Database License (ODbL) is a license agreement intended to allow users to freely share, modify, and use this Dataset while maintaining this same freedom for others, provided that the original source and author(s) are credited.</license-p></license></permissions><attrib specific-use="authors">Matthias Seidel, Mary L. Jameson, Rachel L. Stone</attrib></supplementary-material><fig id="F6" position="float" orientation="portrait"><label>Figures 22–24.</label><caption><p>Form of the male genitalia (dorsal [<bold>a</bold>], lateral [<bold>b</bold>], ventral [<bold>c</bold>] views) in <italic><tp:taxon-name><tp:taxon-name-part taxon-name-part-type="genus" reg="Mesomerodon">Mesomerodon</tp:taxon-name-part></tp:taxon-name></italic> species. <bold>22</bold> <italic><tp:taxon-name><tp:taxon-name-part taxon-name-part-type="genus" reg="Mesomerodon">M.</tp:taxon-name-part> <tp:taxon-name-part taxon-name-part-type="species" reg="barclayi">barclayi</tp:taxon-name-part></tp:taxon-name></italic> sp. n. <bold>23</bold> <italic><tp:taxon-name><tp:taxon-name-part taxon-name-part-type="genus" reg="Mesomerodon">M.</tp:taxon-name-part> <tp:taxon-name-part taxon-name-part-type="species" reg="gilletti">gilletti</tp:taxon-name-part></tp:taxon-name></italic> <bold>24</bold> <italic><tp:taxon-name><tp:taxon-name-part taxon-name-part-type="genus" reg="Mesomerodon">M.</tp:taxon-name-part> <tp:taxon-name-part taxon-name-part-type="species" reg="spinipenne">spinipenne</tp:taxon-name-part></tp:taxon-name></italic></p></caption><graphic xmlns:xlink="http://www.w3.org/1999/xlink" xlink:href="zookeys-671-061-g006.jpg" position="float" orientation="portrait" xlink:type="simple" id="oo_133586.jpg"/></fig><fig id="F7" position="float" orientation="portrait"><label>Figures 25–27.</label><caption><p>Form of protarsomeres 2 to 4, ventral view, in <italic><tp:taxon-name><tp:taxon-name-part taxon-name-part-type="genus" reg="Mesomerodon">Mesomerodon</tp:taxon-name-part></tp:taxon-name></italic> species. <bold>25</bold> <italic><tp:taxon-name><tp:taxon-name-part taxon-name-part-type="genus" reg="Mesomerodon">M.</tp:taxon-name-part> <tp:taxon-name-part taxon-name-part-type="species" reg="barclayi">barclayi</tp:taxon-name-part></tp:taxon-name></italic> sp. n., showing protarsomere 2 without stiate region at apex <bold>26</bold> <italic><tp:taxon-name><tp:taxon-name-part taxon-name-part-type="genus" reg="Mesomerodon">M.</tp:taxon-name-part> <tp:taxon-name-part taxon-name-part-type="species" reg="gilletti">gilletti</tp:taxon-name-part></tp:taxon-name></italic> showing protarsomere 2 without striate region at apex <bold>27</bold> <italic><tp:taxon-name><tp:taxon-name-part taxon-name-part-type="genus" reg="Mesomerodon">M.</tp:taxon-name-part> <tp:taxon-name-part taxon-name-part-type="species" reg="spinipenne">spinipenne</tp:taxon-name-part></tp:taxon-name></italic> showing protarsomere 2 with striate region apically.</p></caption><graphic xmlns:xlink="http://www.w3.org/1999/xlink" xlink:href="zookeys-671-061-g007.jpg" position="float" orientation="portrait" xlink:type="simple" id="oo_133587.jpg"/></fig></tp:treatment-sec><ref-list><ref id="B29"><mixed-citation xmlns:xlink="http://www.w3.org/1999/xlink" xlink:type="simple">
          <person-group><name name-style="western"><surname>Paucar-Cabrera</surname><given-names>A</given-names></name></person-group> (<year>2005</year>) <article-title>A catalog and distributional analysis of the <tp:taxon-name><tp:taxon-name-part taxon-name-part-type="subfamily">Rutelinae</tp:taxon-name-part></tp:taxon-name> (<tp:taxon-name><tp:taxon-name-part taxon-name-part-type="order">Coleoptera</tp:taxon-name-part></tp:taxon-name>: <tp:taxon-name><tp:taxon-name-part taxon-name-part-type="family">Scarabaeidae</tp:taxon-name-part></tp:taxon-name>) of Ecuador.</article-title> <source>Zootaxa</source> <volume>948</volume>: <fpage>1</fpage>–<lpage>92</lpage>. <ext-link xlink:type="simple" ext-link-type="doi" xlink:href="10.11646/zootaxa.948.1.1">https://doi.org/10.11646/zootaxa.948.1.1</ext-link></mixed-citation></ref><ref id="B3"><mixed-citation xmlns:xlink="http://www.w3.org/1999/xlink" xlink:type="simple">
          <person-group><name name-style="western"><surname>Blackwelder</surname><given-names>RE</given-names></name></person-group> (<year>1944</year>) <article-title>Checklist of the Coleopterous Insects of Mexico, Central America, the West Indies, and South America.</article-title> <source>United States National Museum Bulletin</source> <volume>185</volume>: <fpage>189</fpage>–<lpage>265</lpage>.</mixed-citation></ref><ref id="B26"><mixed-citation xmlns:xlink="http://www.w3.org/1999/xlink" xlink:type="simple">
          <person-group><name name-style="western"><surname>Ohaus</surname><given-names>F</given-names></name></person-group> (<year>1918</year>) <article-title><tp:taxon-name><tp:taxon-name-part taxon-name-part-type="family">Scarabaeidae</tp:taxon-name-part></tp:taxon-name>: <tp:taxon-name><tp:taxon-name-part taxon-name-part-type="subfamily">Euchirinae</tp:taxon-name-part></tp:taxon-name>, <tp:taxon-name><tp:taxon-name-part taxon-name-part-type="family">Phaenomerinae</tp:taxon-name-part></tp:taxon-name>, <tp:taxon-name><tp:taxon-name-part taxon-name-part-type="subfamily">Rutelinae</tp:taxon-name-part></tp:taxon-name>.</article-title> <source>Coleopterorum Catalogus</source> <volume>20</volume>: <fpage>1</fpage>–<lpage>241</lpage>.</mixed-citation></ref><ref id="B27"><mixed-citation xmlns:xlink="http://www.w3.org/1999/xlink" xlink:type="simple">
          <person-group><name name-style="western"><surname>Ohaus</surname><given-names>F</given-names></name></person-group> (<year>1934</year>) <article-title><tp:taxon-name><tp:taxon-name-part taxon-name-part-type="order">Coleoptera</tp:taxon-name-part></tp:taxon-name> lamellicornia, Fam. <tp:taxon-name><tp:taxon-name-part taxon-name-part-type="family">Scarabaeidae</tp:taxon-name-part></tp:taxon-name>, Subfam. <tp:taxon-name><tp:taxon-name-part taxon-name-part-type="subfamily">Rutelinae</tp:taxon-name-part></tp:taxon-name>. T.1: Tribus <tp:taxon-name><tp:taxon-name-part taxon-name-part-type="tribe">Rutelini</tp:taxon-name-part></tp:taxon-name></article-title>. <source>Genera Insectorum Fasc</source>. <volume>199A</volume>: <fpage>1</fpage>–<lpage>172</lpage>.</mixed-citation></ref><ref id="B28"><mixed-citation xmlns:xlink="http://www.w3.org/1999/xlink" xlink:type="simple">
          <person-group><name name-style="western"><surname>Ohaus</surname><given-names>F</given-names></name></person-group> (<year>1952</year>) <article-title><tp:taxon-name><tp:taxon-name-part taxon-name-part-type="subfamily">Rutelinae</tp:taxon-name-part></tp:taxon-name> (Col. Scarab.).</article-title> In: <person-group><name name-style="western"><surname>Titschack</surname><given-names>E</given-names></name></person-group> (<role>Ed.</role>) <issue-title>Beiträge zur Fauna Perus.</issue-title> <source>Gustav Fischer, Jena</source>, <fpage>1</fpage>–<lpage>10</lpage>.</mixed-citation></ref><ref id="B22"><mixed-citation xmlns:xlink="http://www.w3.org/1999/xlink" xlink:type="simple">
          <person-group><name name-style="western"><surname>Machatschke</surname><given-names>JW</given-names></name></person-group> (<year>1972</year>) <article-title><tp:taxon-name><tp:taxon-name-part taxon-name-part-type="superfamily">Scarabaeoidea</tp:taxon-name-part></tp:taxon-name>: <tp:taxon-name><tp:taxon-name-part taxon-name-part-type="family">Melolonthidae</tp:taxon-name-part></tp:taxon-name>, <tp:taxon-name><tp:taxon-name-part taxon-name-part-type="subfamily">Rutelinae</tp:taxon-name-part></tp:taxon-name>.</article-title> <source>Coleopterorum Catalogus Supplementa</source> <volume>66</volume>: <fpage>1</fpage>–<lpage>361</lpage>.</mixed-citation></ref><ref id="B23"><mixed-citation xmlns:xlink="http://www.w3.org/1999/xlink" xlink:type="simple">
          <person-group><name name-style="western"><surname>Moore</surname><given-names>MR</given-names></name><name name-style="western"><surname>Jameson</surname><given-names>ML</given-names></name><name name-style="western"><surname>Garner</surname><given-names>BH</given-names></name><name name-style="western"><surname>Audibert</surname><given-names>C</given-names></name><name name-style="western"><surname>Smith</surname><given-names>ABT</given-names></name><name name-style="western"><surname>Seidel</surname><given-names>M</given-names></name></person-group> (<year>2017</year>) <article-title>Synopsis of the pelidnotine scarabs (<tp:taxon-name><tp:taxon-name-part taxon-name-part-type="order">Coleoptera</tp:taxon-name-part></tp:taxon-name>: <tp:taxon-name><tp:taxon-name-part taxon-name-part-type="family">Scarabaeidae</tp:taxon-name-part></tp:taxon-name>: <tp:taxon-name><tp:taxon-name-part taxon-name-part-type="subfamily">Rutelinae</tp:taxon-name-part></tp:taxon-name>: <tp:taxon-name><tp:taxon-name-part taxon-name-part-type="tribe">Rutelini</tp:taxon-name-part></tp:taxon-name>) and annotated catalog of the species and subspecies.</article-title> <source>ZooKeys</source> <volume>666</volume>: <fpage>1</fpage>–<lpage>349</lpage>. <ext-link xlink:type="simple" ext-link-type="doi" xlink:href="10.3897/zookeys.666.9191">https://doi.org/10.3897/zookeys.666.9191</ext-link></mixed-citation></ref><ref id="B33"><mixed-citation xmlns:xlink="http://www.w3.org/1999/xlink" xlink:type="simple">
          <person-group><name name-style="western"><surname>Soula</surname><given-names>M</given-names></name></person-group> (<year>2008</year>) <source>Les coléoptères du nouveau monde. Volume 2: <tp:taxon-name><tp:taxon-name-part taxon-name-part-type="tribe">Rutelini</tp:taxon-name-part></tp:taxon-name> 2. Révision des <tp:taxon-name><tp:taxon-name-part taxon-name-part-type="subtribe">Pelidnotina</tp:taxon-name-part></tp:taxon-name> 2. Révision des genres: <italic><tp:taxon-name><tp:taxon-name-part taxon-name-part-type="genus">Parhoplognathus</tp:taxon-name-part></tp:taxon-name></italic>, <italic><tp:taxon-name><tp:taxon-name-part taxon-name-part-type="genus">Chipita</tp:taxon-name-part></tp:taxon-name></italic> n. gen., <italic><tp:taxon-name><tp:taxon-name-part taxon-name-part-type="genus">Heteropelidnota</tp:taxon-name-part></tp:taxon-name></italic>, <italic><tp:taxon-name><tp:taxon-name-part taxon-name-part-type="genus">Homothermon</tp:taxon-name-part></tp:taxon-name></italic>, <italic><tp:taxon-name><tp:taxon-name-part taxon-name-part-type="genus">Hoplopelidnota</tp:taxon-name-part></tp:taxon-name></italic>, <italic><tp:taxon-name><tp:taxon-name-part taxon-name-part-type="genus">Mesomerodon</tp:taxon-name-part></tp:taxon-name></italic>, <italic><tp:taxon-name><tp:taxon-name-part taxon-name-part-type="genus">Mecopelidnota</tp:taxon-name-part></tp:taxon-name></italic>, <italic><tp:taxon-name><tp:taxon-name-part taxon-name-part-type="genus">Patatra</tp:taxon-name-part></tp:taxon-name></italic> n. gen. (<tp:taxon-name><tp:taxon-name-part taxon-name-part-type="order">Coleoptera</tp:taxon-name-part></tp:taxon-name>: <tp:taxon-name><tp:taxon-name-part taxon-name-part-type="family">Scarabaeidae</tp:taxon-name-part></tp:taxon-name>, <tp:taxon-name><tp:taxon-name-part taxon-name-part-type="subfamily">Rutelinae</tp:taxon-name-part></tp:taxon-name>, <tp:taxon-name><tp:taxon-name-part taxon-name-part-type="tribe">Rutelini</tp:taxon-name-part></tp:taxon-name>). Besoiro: Supplément au Bulletin de liaison de l’Association Entomologique pour la Connaissance de la Faune Tropicale.</source> <publisher-name>AECFT</publisher-name>, <publisher-loc>Saintry</publisher-loc>, <size units="page">40 pp</size>.</mixed-citation></ref></ref-list></tp:taxon-treatment>
