# Supplementary material for: A new cryptic species and review of the east-Andean leaf chafer genus Mesomerodon Ohaus, 1905 (Coleoptera, Scarabaeidae, Rutelinae)
Source: Zookeys. 2017 Apr 26;(671):61–85. doi: 10.3897/zookeys.671.11815 (PMC5523210; doi:10.3897/zookeys.671.11815)
Supplement: XML Treatment for Mesomerodon spinipenne [file zookeys.671.11815-treatment4.xml]

<!DOCTYPE tp:taxon-treatment
  PUBLIC "-//TaxonX//DTD Taxonomic Treatment Publishing DTD v0 20100105//EN" "tax-treatment-NSO.dtd">
<tp:taxon-treatment xmlns:tp="http://www.plazi.org/taxpub"><tp:treatment-meta><kwd-group><label>Taxon classification</label><kwd><named-content xmlns:xlink="http://www.w3.org/1999/xlink" content-type="kingdom">Animalia</named-content></kwd><kwd><named-content xmlns:xlink="http://www.w3.org/1999/xlink" content-type="order">ORDO</named-content></kwd><kwd><named-content xmlns:xlink="http://www.w3.org/1999/xlink" content-type="family">FAMILIA</named-content></kwd></kwd-group><mixed-citation publication-type="journal"><person-group><name><surname>Seidel</surname><given-names>Matthias</given-names></name><name><surname>Jameson</surname><given-names>Mary L.</given-names></name><name><surname>Stone</surname><given-names>Rachel L.</given-names></name></person-group><article-title>A new cryptic species and review of the east-Andean leaf chafer genus <italic><tp:taxon-name><tp:taxon-name-part taxon-name-part-type="genus" reg="Mesomerodon">Mesomerodon</tp:taxon-name-part></tp:taxon-name></italic> Ohaus, 1905 (<tp:taxon-name><tp:taxon-name-part taxon-name-part-type="order">Coleoptera</tp:taxon-name-part></tp:taxon-name>, <tp:taxon-name><tp:taxon-name-part taxon-name-part-type="family">Scarabaeidae</tp:taxon-name-part></tp:taxon-name>, <tp:taxon-name><tp:taxon-name-part taxon-name-part-type="subfamily">Rutelinae</tp:taxon-name-part></tp:taxon-name>)</article-title><source>Zookeys</source><day>26</day><month>4</month><year>2017</year><volume>2017</volume><issue>671</issue><fpage>61</fpage><lpage>85</lpage><pub-id pub-id-type="doi">10.3897/zookeys.671.11815</pub-id></mixed-citation></tp:treatment-meta><tp:nomenclature><tp:taxon-name>
            <tp:taxon-name-part taxon-name-part-type="genus" reg="Mesomerodon">Mesomerodon</tp:taxon-name-part>
            <tp:taxon-name-part taxon-name-part-type="species" reg="spinipenne">spinipenne</tp:taxon-name-part>
          </tp:taxon-name><tp:taxon-authority>Ohaus, 1905</tp:taxon-authority><xref ref-type="fig" rid="F1">Figs 6</xref><xref ref-type="fig" rid="F2">, 7</xref><xref ref-type="fig" rid="F3">, 14</xref><xref ref-type="fig" rid="F4">, 18</xref><xref ref-type="fig" rid="F6">, 24</xref><xref ref-type="fig" rid="F7">, 27</xref><!--PageBreak--><tp:nomenclature-citation-list><tp:nomenclature-citation><tp:taxon-name>
                <tp:taxon-name-part taxon-name-part-type="genus" reg="Mesomerodon">Mesomerodon</tp:taxon-name-part> <tp:taxon-name-part taxon-name-part-type="species" reg="spinipenne">spinipenne</tp:taxon-name-part></tp:taxon-name><comment>Ohaus, 1905: 320–321 (original combination).</comment></tp:nomenclature-citation></tp:nomenclature-citation-list></tp:nomenclature><tp:treatment-sec sec-type="type material" id="SECID0ENWBG"><title>Type material.</title><p>Lectotype male (designated by <xref ref-type="bibr" rid="B33">Soula 2008</xref>) and three paralectotypes (1 male, 2 females). Lectotype male at <named-content xmlns:xlink="http://www.w3.org/1999/xlink" content-type="dwc:institutional_code" xlink:type="simple">ZMHB</named-content> with label data: a) “bei Pozuzu, Eckardt S.” and “O. Peru, Chuchurras” (handwritten on verse and obverse), b) “<tp:taxon-name><tp:taxon-name-part taxon-name-part-type="genus" reg="Mesomerodon">Mesomerodon</tp:taxon-name-part> <tp:taxon-name-part taxon-name-part-type="species" reg="spinipenne">spinipenne</tp:taxon-name-part></tp:taxon-name>, Type ♂ Ohs.” (handwritten on red label), c) “SYNTYPUS, <tp:taxon-name><tp:taxon-name-part taxon-name-part-type="genus" reg="Mesomerodon">Mesomerodon</tp:taxon-name-part> <tp:taxon-name-part taxon-name-part-type="species" reg="spinipenne">spinipenne</tp:taxon-name-part></tp:taxon-name> Ohaus, 1905, labelled by MNHUB 2007” (typeset on red label), d) male genitalia card mounted, e) “Lectotype <tp:taxon-name><tp:taxon-name-part taxon-name-part-type="genus" reg="Mesomerodon">Mesomerodon</tp:taxon-name-part> <tp:taxon-name-part taxon-name-part-type="species" reg="spinipenne">spinipenne</tp:taxon-name-part></tp:taxon-name> Oh., 2007 Soula” (typeset and handwritten on red label). Paralectotype female at <named-content xmlns:xlink="http://www.w3.org/1999/xlink" content-type="dwc:institutional_code" xlink:type="simple">ZMHB</named-content> with label data: a) “60.” (handwritten, one egg mounted), b) “BRAZIL R.Purus” (typeset), c) “<tp:taxon-name><tp:taxon-name-part taxon-name-part-type="genus" reg="Mesomerodon">Mesomerodon</tp:taxon-name-part> <tp:taxon-name-part taxon-name-part-type="species" reg="spinipenne">spinipenne</tp:taxon-name-part></tp:taxon-name> ♀, Cotype Ohs.” (handwritten on red label), d) “SYNTYPUS, <tp:taxon-name><tp:taxon-name-part taxon-name-part-type="genus" reg="Mesomerodon">Mesomerodon</tp:taxon-name-part> <tp:taxon-name-part taxon-name-part-type="species" reg="spinipenne">spinipenne</tp:taxon-name-part></tp:taxon-name> Ohaus, 1905, labelled by MNHUB 2007” (typeset), e) “Paralectotype 2007, <tp:taxon-name><tp:taxon-name-part taxon-name-part-type="genus" reg="Mesomerodon">Mesomerodon</tp:taxon-name-part> <tp:taxon-name-part taxon-name-part-type="species" reg="spinipenne">spinipenne</tp:taxon-name-part></tp:taxon-name> Oh. Soula det.” (typeset and handwritten on red label). Paralectotype female at <named-content xmlns:xlink="http://www.w3.org/1999/xlink" content-type="dwc:institutional_code" xlink:type="simple">ZMHB</named-content> with label data: a) “Chuchuras, Amazonas” (handwritten), b) “<tp:taxon-name><tp:taxon-name-part taxon-name-part-type="genus" reg="Mesomerodon">Mesomerodon</tp:taxon-name-part> <tp:taxon-name-part taxon-name-part-type="species" reg="spinipenne">spinipenne</tp:taxon-name-part></tp:taxon-name>, Cotype ♀ Ohs.” (handwritten on red label), c) “SYNTYPUS, <tp:taxon-name><tp:taxon-name-part taxon-name-part-type="genus" reg="Mesomerodon">Mesomerodon</tp:taxon-name-part> <tp:taxon-name-part taxon-name-part-type="species" reg="spinipenne">spinipenne</tp:taxon-name-part></tp:taxon-name> Ohaus, 1905, labelled by MNHUB 2007” (typeset on red label), d) “Paralectotype 2007, <tp:taxon-name><tp:taxon-name-part taxon-name-part-type="genus" reg="Mesomerodon">Mesomerodon</tp:taxon-name-part> <tp:taxon-name-part taxon-name-part-type="species" reg="spinipenne">spinipenne</tp:taxon-name-part></tp:taxon-name> S., Soula det.” (typeset and handwritten on red label). Paralectotype male deposited at <named-content xmlns:xlink="http://www.w3.org/1999/xlink" content-type="dwc:institutional_code" xlink:type="simple">BMNH</named-content> with label data: a) “Chuchurras Peru” (handwritten), b) “Ohaus determ., <tp:taxon-name><tp:taxon-name-part taxon-name-part-type="genus" reg="Mesomerodon">Mesomerodon</tp:taxon-name-part> <tp:taxon-name-part taxon-name-part-type="species" reg="spinipenne">spinipenne</tp:taxon-name-part></tp:taxon-name> Ohs.” (typeset and handwritten), c) “Peru 1907•27” (handwritten), d) “Co-type” (typeset on round yellow label), d) “♂” (typeset), e) “Cotypus!” (typeset on red label), f) male genitalia card mounted, g) “Paralectotype, <tp:taxon-name><tp:taxon-name-part taxon-name-part-type="genus" reg="Mesomerodon">Mesomerodon</tp:taxon-name-part> <tp:taxon-name-part taxon-name-part-type="species" reg="spinipenne">spinipenne</tp:taxon-name-part></tp:taxon-name>, Ohaus, 1905, M Seidel des. 2016” (typeset on red label).</p><p>
            <xref ref-type="bibr" rid="B25">Ohaus (1905</xref>: 321) stated that the type series included at least one male and at least one female (but likely at least two females based on the length/width range that Ohaus provided) from “Peru Chuchuras (Eckhard); Amazonas, Rio Purus.” We found one additional male syntype at the <named-content xmlns:xlink="http://www.w3.org/1999/xlink" content-type="dwc:institutional_code" xlink:type="simple">BMNH</named-content> that fits the measurements provided by <xref ref-type="bibr" rid="B25">Ohaus (1905)</xref>, and we labeled it as a paralectotype. It is possible that additional paralectotypes may be found in collections.</p><!--PageBreak--></tp:treatment-sec><tp:treatment-sec sec-type="description" id="SECID0EJ2BG"><title>Description</title><p>
            <bold>(based on 52 males and 161 females).</bold> Length from apex of clypeus to apex of pygidium 17.0–20.0 mm (♂) and 19.0–24.0 mm (♀); width at mid-elytra 10.0–12.0 mm (♂) and 11.0–14.0 mm (♀). Legs: Protarsomere 2 (♂) with well-defined striae at ventral apex (Fig. <xref ref-type="fig" rid="F7">27</xref>). Male genitalia (Fig. <xref ref-type="fig" rid="F6">24</xref>): Parameres with elongate, narrow projection (=stem) and with longitudinal, impressed fissure (Fig. <xref ref-type="fig" rid="F6">24a</xref>); stem broadened abruptly at apex, subapex with paired, spinose projections (almost appearing broken); ventral sclerite of phallobase with surface concave, apex quadrate (Fig. <xref ref-type="fig" rid="F6">24c</xref>); lateral view diagnostic (Fig. <xref ref-type="fig" rid="F6">24b</xref>).</p></tp:treatment-sec><tp:treatment-sec sec-type="diagnosis" id="SECID0EF3BG"><title>Diagnosis.</title><p>
            <italic><tp:taxon-name><tp:taxon-name-part taxon-name-part-type="genus" reg="Mesomerodon">Mesomerodon</tp:taxon-name-part> <tp:taxon-name-part taxon-name-part-type="species" reg="spinipenne">spinipenne</tp:taxon-name-part></tp:taxon-name></italic> males are differentiated from other <italic><tp:taxon-name><tp:taxon-name-part taxon-name-part-type="genus" reg="Mesomerodon">Mesomerodon</tp:taxon-name-part></tp:taxon-name></italic> species by the following combination of characters: Protarsomere 2 with well-defined striae at ventral apex (Fig. <xref ref-type="fig" rid="F7">27</xref>) (lacking striae in <italic><tp:taxon-name><tp:taxon-name-part taxon-name-part-type="genus" reg="Mesomerodon">M.</tp:taxon-name-part> <tp:taxon-name-part taxon-name-part-type="species" reg="gilletti">gilletti</tp:taxon-name-part></tp:taxon-name></italic> and <italic><tp:taxon-name><tp:taxon-name-part taxon-name-part-type="genus" reg="Mesomerodon">M.</tp:taxon-name-part> <tp:taxon-name-part taxon-name-part-type="species" reg="barclayi">barclayi</tp:taxon-name-part></tp:taxon-name></italic> sp. n.; Figs <xref ref-type="fig" rid="F7">25–26</xref>) and form of the parameres, and form of the ventral sclerite of the phallobase (Fig. <xref ref-type="fig" rid="F6">24</xref> versus Fig. <xref ref-type="fig" rid="F6">23</xref> in <italic><tp:taxon-name><tp:taxon-name-part taxon-name-part-type="genus" reg="Mesomerodon">M.</tp:taxon-name-part> <tp:taxon-name-part taxon-name-part-type="species" reg="gilletti">gilletti</tp:taxon-name-part></tp:taxon-name></italic> and Fig. <xref ref-type="fig" rid="F6">22</xref> in <italic><tp:taxon-name><tp:taxon-name-part taxon-name-part-type="genus" reg="Mesomerodon">M.</tp:taxon-name-part> <tp:taxon-name-part taxon-name-part-type="species" reg="barclayi">barclayi</tp:taxon-name-part></tp:taxon-name></italic> sp. n.). Females can only be confidently determined when associated with male specimens from the same collecting event. Females occurring in Bolivia and Peru are most likely conspecific with <italic><tp:taxon-name><tp:taxon-name-part taxon-name-part-type="genus" reg="Mesomerodon">M.</tp:taxon-name-part> <tp:taxon-name-part taxon-name-part-type="species" reg="spinipenne">spinipenne</tp:taxon-name-part></tp:taxon-name></italic> (Figs <xref ref-type="fig" rid="F1">6</xref>–<xref ref-type="fig" rid="F2">7</xref>).</p></tp:treatment-sec><tp:treatment-sec sec-type="distribution" id="SECID0EQ6BG"><title>Distribution</title><p>(Fig. <xref ref-type="fig" rid="F4">18</xref>). <italic><tp:taxon-name><tp:taxon-name-part taxon-name-part-type="genus" reg="Mesomerodon">Mesomerodon</tp:taxon-name-part> <tp:taxon-name-part taxon-name-part-type="species" reg="spinipenne">spinipenne</tp:taxon-name-part></tp:taxon-name></italic> is the most broadly distributed species in the genus, and it occurs from central Peru to central Bolivia in the western (lowland) Amazonia (from 230 to 762 m elevation). The species has been recorded from Brazil, “Rio Purus” (<xref ref-type="bibr" rid="B3">Blackwelder 1944</xref>, <xref ref-type="bibr" rid="B25">Ohaus 1905</xref>, <xref ref-type="bibr" rid="B27">1934</xref>, <xref ref-type="bibr" rid="B28">1952</xref>, <xref ref-type="bibr" rid="B22">Machatschke 1972</xref>, <xref ref-type="bibr" rid="B19">Krajcik 2008</xref>, <xref ref-type="bibr" rid="B33">Soula 2008</xref>, <xref ref-type="bibr" rid="B23">Moore et al. 2017</xref>), but in our view this is an erroneous record. The record is based on a paralectotype female collected at the Rio Purus that rises in the Uyacali Region in Peru and flows into Brazil and which could, therefore, have been collected either in Peru or Brazil. Based on our examination of 213 specimens, we think that this specimen represents a Peruvian locality. Records of the species from Ecuador (<xref ref-type="bibr" rid="B3">Blackwelder 1944</xref>, <xref ref-type="bibr" rid="B26">Ohaus 1918</xref>, <xref ref-type="bibr" rid="B27">1934</xref>, <xref ref-type="bibr" rid="B28">1952</xref>, <xref ref-type="bibr" rid="B22">Machatschke 1972</xref>, <xref ref-type="bibr" rid="B23">Moore et al. 2017</xref>, <xref ref-type="bibr" rid="B29">Paucar-Cabrera 2005</xref>) are incorrect. These are records for either <italic><tp:taxon-name><tp:taxon-name-part taxon-name-part-type="genus" reg="Mesomerodon">M.</tp:taxon-name-part> <tp:taxon-name-part taxon-name-part-type="species" reg="gilletti">gilletti</tp:taxon-name-part></tp:taxon-name></italic> or <italic><tp:taxon-name><tp:taxon-name-part taxon-name-part-type="genus" reg="Mesomerodon">M.</tp:taxon-name-part> <tp:taxon-name-part taxon-name-part-type="species" reg="barclayi">barclayi</tp:taxon-name-part></tp:taxon-name></italic> sp. n.</p></tp:treatment-sec><tp:treatment-sec sec-type="Locality data" id="SECID0EYCAI"><title>Locality data</title><p>
            <bold>(Suppl. material <xref ref-type="supplementary-material" rid="S1">1</xref>).</bold> 213 specimens from 18 collections.</p><p>BOLIVIA: Cochabamba (Chapare), Huánuco (<xref ref-type="bibr" rid="B3">Blackwelder 1944</xref>, <xref ref-type="bibr" rid="B25">Ohaus 1905</xref>, <xref ref-type="bibr" rid="B26">1918</xref>, <xref ref-type="bibr" rid="B27">1934</xref>, <xref ref-type="bibr" rid="B28">1952</xref>, <xref ref-type="bibr" rid="B22">Machatschke 1972</xref>, <xref ref-type="bibr" rid="B33">Soula 2008</xref>, <xref ref-type="bibr" rid="B31">Ratcliffe et al. 2015</xref>), Junín (<xref ref-type="bibr" rid="B3">Blackwelder 1944</xref>, <xref ref-type="bibr" rid="B25">Ohaus 1905</xref>, <xref ref-type="bibr" rid="B26">1918</xref>, <xref ref-type="bibr" rid="B27">1934</xref>, <xref ref-type="bibr" rid="B28">1952</xref>, <xref ref-type="bibr" rid="B22">Machatschke 1972</xref>, <xref ref-type="bibr" rid="B33">Soula 2008</xref>, <xref ref-type="bibr" rid="B31">Ratcliffe et al. 2015</xref>), Pasco (<xref ref-type="bibr" rid="B3">Blackwelder 1944</xref>, <xref ref-type="bibr" rid="B25">Ohaus 1905</xref>, <xref ref-type="bibr" rid="B26">1918</xref>, <xref ref-type="bibr" rid="B27">1934</xref>, <xref ref-type="bibr" rid="B28">1952</xref>, <xref ref-type="bibr" rid="B22">Machatschke 1972</xref>, <xref ref-type="bibr" rid="B33">Soula 2008</xref>, <xref ref-type="bibr" rid="B31">Ratcliffe et al. 2015</xref>), Santa Cruz (Ichilo, Sara)</p><p>PERU: Ayacucho (La Mar), Cusco (Quispicanchi), Huánuco (Leoncio Prado, Puerto Inca), Madre De Dios (Manú, Tambopata), Pasco (Oxapampa), Ucayali (Padre Abad), Santa Cruz (<xref ref-type="bibr" rid="B3">Blackwelder 1944</xref>, <xref ref-type="bibr" rid="B26">Ohaus 1918</xref>, <xref ref-type="bibr" rid="B27">1934</xref>, <xref ref-type="bibr" rid="B28">1952</xref>, <xref ref-type="bibr" rid="B10">Gutiérrez 1951</xref>, <xref ref-type="bibr" rid="B22">Machatschke 1972</xref>, <xref ref-type="bibr" rid="B23">Moore et al. 2017</xref>).</p><!--PageBreak--><!--PageBreak--></tp:treatment-sec><tp:treatment-sec sec-type="Temporal data" id="SECID0EHHAI"><title>Temporal data.</title><p>Based on label data, this species is known to be active in all months except January and February.</p></tp:treatment-sec><tp:treatment-sec sec-type="natural history" id="SECID0EMHAI"><title>Natural history.</title><p>Based on label data, adult <italic><tp:taxon-name><tp:taxon-name-part taxon-name-part-type="genus" reg="Mesomerodon">M.</tp:taxon-name-part> <tp:taxon-name-part taxon-name-part-type="species" reg="spinipenne">spinipenne</tp:taxon-name-part></tp:taxon-name></italic> are active at night and can be collected at lights. Immature stages are unknown.</p></tp:treatment-sec><tp:treatment-sec sec-type="remarks" id="SECID0E4HAI"><title>Remarks.</title><p>Based on body measurements provided by <xref ref-type="bibr" rid="B25">Ohaus (1905)</xref>, we conclude that he had a minimum of 3 specimens: 1 male (length 18.5mm, width 10.5mm) and 2 females (length 22–23.5mm, width 12.5–13.5mm) from two localities (Chuchuras and Rio Purus). The lectotype specimen at <named-content xmlns:xlink="http://www.w3.org/1999/xlink" content-type="dwc:institutional_code" xlink:type="simple">ZMHB</named-content> was designated by <xref ref-type="bibr" rid="B33">Soula (2008)</xref>, and it is a male specimen labeled by Ohaus as “type” (“<tp:taxon-name><tp:taxon-name-part taxon-name-part-type="genus" reg="Mesomerodon">Mesomerodon</tp:taxon-name-part> <tp:taxon-name-part taxon-name-part-type="species" reg="spinipenne">spinipenne</tp:taxon-name-part></tp:taxon-name>, Type ♂ Ohs.”) and with the locality label “bei Pozuzu, Eckardt S.” and “O. Peru, Chuchurras”. As part of this research, we found and labeled specimens that were invalidly labeled as type specimens and that do not belong to the type series (see “Type Specimens”).</p><p>It is possible that the specific epithet, “<italic><tp:taxon-name><tp:taxon-name-part taxon-name-part-type="species" reg="spinipenne">spinipenne</tp:taxon-name-part></tp:taxon-name></italic>”, refers to the apex of the elytra in the male which possess an apical spine or tubercle. The Latin root “<italic>spini</italic>” refers to spine or thorn, and the Latin root “<italic>penna</italic>” refers to wing. This character state is not unique to <italic><tp:taxon-name><tp:taxon-name-part taxon-name-part-type="genus" reg="Mesomerodon">M.</tp:taxon-name-part> <tp:taxon-name-part taxon-name-part-type="species" reg="spinipenne">spinipenne</tp:taxon-name-part></tp:taxon-name></italic>; instead, it is a synapomorphy for all species in the genus.</p><!--PageBreak--></tp:treatment-sec><tp:treatment-sec><!--Section generated to contain objects referenced in tp:taxon-treatment.--><fig id="F1" position="float" orientation="portrait"><label>Figures 1–6.</label><caption><p>Dorsal and lateral habitus of <italic><tp:taxon-name><tp:taxon-name-part taxon-name-part-type="genus" reg="Mesomerodon">Mesomerodon</tp:taxon-name-part></tp:taxon-name></italic> species. <bold>1–3</bold> <italic><tp:taxon-name><tp:taxon-name-part taxon-name-part-type="genus" reg="Mesomerodon">M.</tp:taxon-name-part> <tp:taxon-name-part taxon-name-part-type="species" reg="barclayi">barclayi</tp:taxon-name-part></tp:taxon-name></italic> sp. n., male holotype, dorsal, ventral, and lateral view <bold>4–5</bold> <italic><tp:taxon-name><tp:taxon-name-part taxon-name-part-type="genus" reg="Mesomerodon">M.</tp:taxon-name-part> <tp:taxon-name-part taxon-name-part-type="species" reg="gilletti">gilletti</tp:taxon-name-part></tp:taxon-name></italic> Soula holotype male specimen and female allotype specimen <bold>6</bold> <italic><tp:taxon-name><tp:taxon-name-part taxon-name-part-type="genus" reg="Mesomerodon">M.</tp:taxon-name-part> <tp:taxon-name-part taxon-name-part-type="species" reg="spinipenne">spinipenne</tp:taxon-name-part></tp:taxon-name></italic> Ohaus male non-type specimen</p></caption><graphic xmlns:xlink="http://www.w3.org/1999/xlink" xlink:href="zookeys-671-061-g001.jpg" position="float" orientation="portrait" xlink:type="simple" id="oo_133588.jpg"/></fig><fig id="F2" position="float" orientation="portrait"><label>Figures 7–8.</label><caption><p>Live specimens showing cream coloration of <italic><tp:taxon-name><tp:taxon-name-part taxon-name-part-type="genus" reg="Mesomerodon">Mesomerodon</tp:taxon-name-part></tp:taxon-name></italic> species. <bold>7</bold> <italic><tp:taxon-name><tp:taxon-name-part taxon-name-part-type="genus" reg="Mesomerodon">M.</tp:taxon-name-part> <tp:taxon-name-part taxon-name-part-type="species" reg="spinipenne">spinipenne</tp:taxon-name-part></tp:taxon-name></italic> from Manú National Park, Madre de Dios, Peru [image courtesy of Rich C. Hoyer] <bold>8</bold> <italic><tp:taxon-name><tp:taxon-name-part taxon-name-part-type="genus" reg="Mesomerodon">M.</tp:taxon-name-part> <tp:taxon-name-part taxon-name-part-type="species" reg="barclayi">barclayi</tp:taxon-name-part></tp:taxon-name></italic> sp. n. from Payamino Research Station, Orellana, Ecuador [image courtesy of Conrad Gillett].</p></caption><graphic xmlns:xlink="http://www.w3.org/1999/xlink" xlink:href="zookeys-671-061-g002.jpg" position="float" orientation="portrait" xlink:type="simple" id="oo_133581.jpg"/></fig><fig id="F3" position="float" orientation="portrait"><label>Figures 9–17.</label><caption><p>Generic characters for <italic><tp:taxon-name><tp:taxon-name-part taxon-name-part-type="genus" reg="Mesomerodon">Mesomerodon</tp:taxon-name-part></tp:taxon-name></italic>. <bold>9</bold> Left mandible of <italic><tp:taxon-name><tp:taxon-name-part taxon-name-part-type="genus" reg="Mesomerodon">M.</tp:taxon-name-part> <tp:taxon-name-part taxon-name-part-type="species" reg="gilletti">gilletti</tp:taxon-name-part></tp:taxon-name></italic>, dorsal view (broadly rounded externally with 2 interior, acute teeth; molar region broad) <bold>10</bold> Maxilla of <italic><tp:taxon-name><tp:taxon-name-part taxon-name-part-type="genus" reg="Mesomerodon">M.</tp:taxon-name-part> <tp:taxon-name-part taxon-name-part-type="species" reg="gilletti">gilletti</tp:taxon-name-part></tp:taxon-name></italic>, ventral view (with 6 teeth; galea not fused) <bold>11</bold> Labrum, dorsal view, of <italic><tp:taxon-name><tp:taxon-name-part taxon-name-part-type="genus" reg="Mesomerodon">M.</tp:taxon-name-part> <tp:taxon-name-part taxon-name-part-type="species" reg="gilletti">gilletti</tp:taxon-name-part></tp:taxon-name></italic> (apex emarginate medially) <bold>12</bold> Mentum, ventral view, of <italic><tp:taxon-name><tp:taxon-name-part taxon-name-part-type="genus" reg="Mesomerodon">M.</tp:taxon-name-part> <tp:taxon-name-part taxon-name-part-type="species" reg="gilletti">gilletti</tp:taxon-name-part></tp:taxon-name></italic> (subrectangular in shape, broadest at middle, apex emarginated) <bold>13</bold> Spiculum gastrale of <italic><tp:taxon-name><tp:taxon-name-part taxon-name-part-type="genus" reg="Mesomerodon">M.</tp:taxon-name-part> <tp:taxon-name-part taxon-name-part-type="species" reg="gilletti">gilletti</tp:taxon-name-part></tp:taxon-name></italic> <bold>14</bold> Wing of <italic><tp:taxon-name><tp:taxon-name-part taxon-name-part-type="genus" reg="Mesomerodon">M.</tp:taxon-name-part> <tp:taxon-name-part taxon-name-part-type="species" reg="spinipenne">spinipenne</tp:taxon-name-part></tp:taxon-name></italic> showing venation and inset showing dense, thick setae associated with ScA and setose region anterior to RA<sub>3+4</sub> <bold>15</bold> Protarsomere 5 of <italic><tp:taxon-name><tp:taxon-name-part taxon-name-part-type="genus" reg="Mesomerodon">M.</tp:taxon-name-part> <tp:taxon-name-part taxon-name-part-type="species" reg="barclayi">barclayi</tp:taxon-name-part></tp:taxon-name></italic> sp. n., male, showing well defined, ventromedial emargination <bold>16</bold> Mesofemur of <italic><tp:taxon-name><tp:taxon-name-part taxon-name-part-type="genus" reg="Mesomerodon">M.</tp:taxon-name-part> <tp:taxon-name-part taxon-name-part-type="species" reg="gilletti">gilletti</tp:taxon-name-part></tp:taxon-name></italic> male, ventral view, showing acute process projecting posteriorly on posterior margin <bold>17</bold> Elytral apex of <italic><tp:taxon-name><tp:taxon-name-part taxon-name-part-type="genus" reg="Mesomerodon">M.</tp:taxon-name-part> <tp:taxon-name-part taxon-name-part-type="species" reg="gilletti">gilletti</tp:taxon-name-part></tp:taxon-name></italic>, lateral view, showing spiniform callus</p></caption><graphic xmlns:xlink="http://www.w3.org/1999/xlink" xlink:href="zookeys-671-061-g003.jpg" position="float" orientation="portrait" xlink:type="simple" id="oo_133583.jpg"/></fig><fig id="F4" position="float" orientation="portrait"><label>Figure 18.</label><caption><p>Distribution of <italic><tp:taxon-name><tp:taxon-name-part taxon-name-part-type="genus" reg="Mesomerodon">Mesomerodon</tp:taxon-name-part></tp:taxon-name></italic> species in South America. Refer to Suppl. material <xref ref-type="supplementary-material" rid="S1">1</xref> for associated data.</p></caption><graphic xmlns:xlink="http://www.w3.org/1999/xlink" xlink:href="zookeys-671-061-g004.jpg" position="float" orientation="portrait" xlink:type="simple" id="oo_133584.jpg"/></fig><supplementary-material xmlns:xlink="http://www.w3.org/1999/xlink" id="S1" position="float" orientation="portrait" xlink:type="simple"><label>Supplementary material 1</label><caption><p>Distribution data for <italic><tp:taxon-name><tp:taxon-name-part taxon-name-part-type="genus" reg="Mesomerodon">Mesomerodon</tp:taxon-name-part></tp:taxon-name></italic> species (<tp:taxon-name><tp:taxon-name-part taxon-name-part-type="order">Coleoptera</tp:taxon-name-part></tp:taxon-name>, <tp:taxon-name><tp:taxon-name-part taxon-name-part-type="family">Scarabaeidae</tp:taxon-name-part></tp:taxon-name>, <tp:taxon-name><tp:taxon-name-part taxon-name-part-type="subfamily">Rutelinae</tp:taxon-name-part></tp:taxon-name>)</p></caption><p>Data type: occurrence data</p><p>Explanation note: Specimen level data used for niche model, phenology, and overall distribution.</p><media xlink:href="zookeys-671-061-s001.xlsx" mimetype="application" mime-subtype="vnd.openxmlformats-officedocument.spreadsheetml.sheet" position="float" orientation="portrait" xlink:type="simple" id="oo_133589.xlsx"/><permissions><license xlink:type="simple"><license-p>This dataset is made available under the Open Database License (http://opendatacommons.org/licenses/odbl/1.0/). The Open Database License (ODbL) is a license agreement intended to allow users to freely share, modify, and use this Dataset while maintaining this same freedom for others, provided that the original source and author(s) are credited.</license-p></license></permissions><attrib specific-use="authors">Matthias Seidel, Mary L. Jameson, Rachel L. Stone</attrib></supplementary-material><fig id="F6" position="float" orientation="portrait"><label>Figures 22–24.</label><caption><p>Form of the male genitalia (dorsal [<bold>a</bold>], lateral [<bold>b</bold>], ventral [<bold>c</bold>] views) in <italic><tp:taxon-name><tp:taxon-name-part taxon-name-part-type="genus" reg="Mesomerodon">Mesomerodon</tp:taxon-name-part></tp:taxon-name></italic> species. <bold>22</bold> <italic><tp:taxon-name><tp:taxon-name-part taxon-name-part-type="genus" reg="Mesomerodon">M.</tp:taxon-name-part> <tp:taxon-name-part taxon-name-part-type="species" reg="barclayi">barclayi</tp:taxon-name-part></tp:taxon-name></italic> sp. n. <bold>23</bold> <italic><tp:taxon-name><tp:taxon-name-part taxon-name-part-type="genus" reg="Mesomerodon">M.</tp:taxon-name-part> <tp:taxon-name-part taxon-name-part-type="species" reg="gilletti">gilletti</tp:taxon-name-part></tp:taxon-name></italic> <bold>24</bold> <italic><tp:taxon-name><tp:taxon-name-part taxon-name-part-type="genus" reg="Mesomerodon">M.</tp:taxon-name-part> <tp:taxon-name-part taxon-name-part-type="species" reg="spinipenne">spinipenne</tp:taxon-name-part></tp:taxon-name></italic></p></caption><graphic xmlns:xlink="http://www.w3.org/1999/xlink" xlink:href="zookeys-671-061-g006.jpg" position="float" orientation="portrait" xlink:type="simple" id="oo_133586.jpg"/></fig><fig id="F7" position="float" orientation="portrait"><label>Figures 25–27.</label><caption><p>Form of protarsomeres 2 to 4, ventral view, in <italic><tp:taxon-name><tp:taxon-name-part taxon-name-part-type="genus" reg="Mesomerodon">Mesomerodon</tp:taxon-name-part></tp:taxon-name></italic> species. <bold>25</bold> <italic><tp:taxon-name><tp:taxon-name-part taxon-name-part-type="genus" reg="Mesomerodon">M.</tp:taxon-name-part> <tp:taxon-name-part taxon-name-part-type="species" reg="barclayi">barclayi</tp:taxon-name-part></tp:taxon-name></italic> sp. n., showing protarsomere 2 without stiate region at apex <bold>26</bold> <italic><tp:taxon-name><tp:taxon-name-part taxon-name-part-type="genus" reg="Mesomerodon">M.</tp:taxon-name-part> <tp:taxon-name-part taxon-name-part-type="species" reg="gilletti">gilletti</tp:taxon-name-part></tp:taxon-name></italic> showing protarsomere 2 without striate region at apex <bold>27</bold> <italic><tp:taxon-name><tp:taxon-name-part taxon-name-part-type="genus" reg="Mesomerodon">M.</tp:taxon-name-part> <tp:taxon-name-part taxon-name-part-type="species" reg="spinipenne">spinipenne</tp:taxon-name-part></tp:taxon-name></italic> showing protarsomere 2 with striate region apically.</p></caption><graphic xmlns:xlink="http://www.w3.org/1999/xlink" xlink:href="zookeys-671-061-g007.jpg" position="float" orientation="portrait" xlink:type="simple" id="oo_133587.jpg"/></fig></tp:treatment-sec><ref-list><ref id="B33"><mixed-citation xmlns:xlink="http://www.w3.org/1999/xlink" xlink:type="simple">
          <person-group><name name-style="western"><surname>Soula</surname><given-names>M</given-names></name></person-group> (<year>2008</year>) <source>Les coléoptères du nouveau monde. Volume 2: <tp:taxon-name><tp:taxon-name-part taxon-name-part-type="tribe">Rutelini</tp:taxon-name-part></tp:taxon-name> 2. Révision des <tp:taxon-name><tp:taxon-name-part taxon-name-part-type="subtribe">Pelidnotina</tp:taxon-name-part></tp:taxon-name> 2. Révision des genres: <italic><tp:taxon-name><tp:taxon-name-part taxon-name-part-type="genus">Parhoplognathus</tp:taxon-name-part></tp:taxon-name></italic>, <italic><tp:taxon-name><tp:taxon-name-part taxon-name-part-type="genus">Chipita</tp:taxon-name-part></tp:taxon-name></italic> n. gen., <italic><tp:taxon-name><tp:taxon-name-part taxon-name-part-type="genus">Heteropelidnota</tp:taxon-name-part></tp:taxon-name></italic>, <italic><tp:taxon-name><tp:taxon-name-part taxon-name-part-type="genus">Homothermon</tp:taxon-name-part></tp:taxon-name></italic>, <italic><tp:taxon-name><tp:taxon-name-part taxon-name-part-type="genus">Hoplopelidnota</tp:taxon-name-part></tp:taxon-name></italic>, <italic><tp:taxon-name><tp:taxon-name-part taxon-name-part-type="genus">Mesomerodon</tp:taxon-name-part></tp:taxon-name></italic>, <italic><tp:taxon-name><tp:taxon-name-part taxon-name-part-type="genus">Mecopelidnota</tp:taxon-name-part></tp:taxon-name></italic>, <italic><tp:taxon-name><tp:taxon-name-part taxon-name-part-type="genus">Patatra</tp:taxon-name-part></tp:taxon-name></italic> n. gen. (<tp:taxon-name><tp:taxon-name-part taxon-name-part-type="order">Coleoptera</tp:taxon-name-part></tp:taxon-name>: <tp:taxon-name><tp:taxon-name-part taxon-name-part-type="family">Scarabaeidae</tp:taxon-name-part></tp:taxon-name>, <tp:taxon-name><tp:taxon-name-part taxon-name-part-type="subfamily">Rutelinae</tp:taxon-name-part></tp:taxon-name>, <tp:taxon-name><tp:taxon-name-part taxon-name-part-type="tribe">Rutelini</tp:taxon-name-part></tp:taxon-name>). Besoiro: Supplément au Bulletin de liaison de l’Association Entomologique pour la Connaissance de la Faune Tropicale.</source> <publisher-name>AECFT</publisher-name>, <publisher-loc>Saintry</publisher-loc>, <size units="page">40 pp</size>.</mixed-citation></ref><ref id="B25"><mixed-citation xmlns:xlink="http://www.w3.org/1999/xlink" xlink:type="simple">
          <person-group><name name-style="western"><surname>Ohaus</surname><given-names>F</given-names></name></person-group> (<year>1905</year>) <article-title>Beiträge zur Kenntniss der amerikanischen Ruteliden.</article-title> <source>Stettiner Entomologische Zeitung</source> <volume>66</volume>: <fpage>283</fpage>–<lpage>329</lpage>.</mixed-citation></ref><ref id="B3"><mixed-citation xmlns:xlink="http://www.w3.org/1999/xlink" xlink:type="simple">
          <person-group><name name-style="western"><surname>Blackwelder</surname><given-names>RE</given-names></name></person-group> (<year>1944</year>) <article-title>Checklist of the Coleopterous Insects of Mexico, Central America, the West Indies, and South America.</article-title> <source>United States National Museum Bulletin</source> <volume>185</volume>: <fpage>189</fpage>–<lpage>265</lpage>.</mixed-citation></ref><ref id="B27"><mixed-citation xmlns:xlink="http://www.w3.org/1999/xlink" xlink:type="simple">
          <person-group><name name-style="western"><surname>Ohaus</surname><given-names>F</given-names></name></person-group> (<year>1934</year>) <article-title><tp:taxon-name><tp:taxon-name-part taxon-name-part-type="order">Coleoptera</tp:taxon-name-part></tp:taxon-name> lamellicornia, Fam. <tp:taxon-name><tp:taxon-name-part taxon-name-part-type="family">Scarabaeidae</tp:taxon-name-part></tp:taxon-name>, Subfam. <tp:taxon-name><tp:taxon-name-part taxon-name-part-type="subfamily">Rutelinae</tp:taxon-name-part></tp:taxon-name>. T.1: Tribus <tp:taxon-name><tp:taxon-name-part taxon-name-part-type="tribe">Rutelini</tp:taxon-name-part></tp:taxon-name></article-title>. <source>Genera Insectorum Fasc</source>. <volume>199A</volume>: <fpage>1</fpage>–<lpage>172</lpage>.</mixed-citation></ref><ref id="B28"><mixed-citation xmlns:xlink="http://www.w3.org/1999/xlink" xlink:type="simple">
          <person-group><name name-style="western"><surname>Ohaus</surname><given-names>F</given-names></name></person-group> (<year>1952</year>) <article-title><tp:taxon-name><tp:taxon-name-part taxon-name-part-type="subfamily">Rutelinae</tp:taxon-name-part></tp:taxon-name> (Col. Scarab.).</article-title> In: <person-group><name name-style="western"><surname>Titschack</surname><given-names>E</given-names></name></person-group> (<role>Ed.</role>) <issue-title>Beiträge zur Fauna Perus.</issue-title> <source>Gustav Fischer, Jena</source>, <fpage>1</fpage>–<lpage>10</lpage>.</mixed-citation></ref><ref id="B22"><mixed-citation xmlns:xlink="http://www.w3.org/1999/xlink" xlink:type="simple">
          <person-group><name name-style="western"><surname>Machatschke</surname><given-names>JW</given-names></name></person-group> (<year>1972</year>) <article-title><tp:taxon-name><tp:taxon-name-part taxon-name-part-type="superfamily">Scarabaeoidea</tp:taxon-name-part></tp:taxon-name>: <tp:taxon-name><tp:taxon-name-part taxon-name-part-type="family">Melolonthidae</tp:taxon-name-part></tp:taxon-name>, <tp:taxon-name><tp:taxon-name-part taxon-name-part-type="subfamily">Rutelinae</tp:taxon-name-part></tp:taxon-name>.</article-title> <source>Coleopterorum Catalogus Supplementa</source> <volume>66</volume>: <fpage>1</fpage>–<lpage>361</lpage>.</mixed-citation></ref><ref id="B19"><mixed-citation xmlns:xlink="http://www.w3.org/1999/xlink" xlink:type="simple">
          <person-group><name name-style="western"><surname>Krajcik</surname><given-names>M</given-names></name></person-group> (<year>2008</year>) <article-title>Animma. X. Supplement 4</article-title>. <source>Checklist of the <tp:taxon-name><tp:taxon-name-part taxon-name-part-type="superfamily">Scarabaeoidea</tp:taxon-name-part></tp:taxon-name> of the World. 2. <tp:taxon-name><tp:taxon-name-part taxon-name-part-type="subfamily">Rutelinae</tp:taxon-name-part></tp:taxon-name> (<tp:taxon-name><tp:taxon-name-part taxon-name-part-type="order">Coleoptera</tp:taxon-name-part></tp:taxon-name>: <tp:taxon-name><tp:taxon-name-part taxon-name-part-type="family">Scarabaeidae</tp:taxon-name-part></tp:taxon-name>: <tp:taxon-name><tp:taxon-name-part taxon-name-part-type="subfamily">Rutelinae</tp:taxon-name-part></tp:taxon-name>)</source>. <edition>Second Edition</edition>. <publisher-loc>Plzen</publisher-loc>, <size units="page">142 pp</size>.</mixed-citation></ref><ref id="B23"><mixed-citation xmlns:xlink="http://www.w3.org/1999/xlink" xlink:type="simple">
          <person-group><name name-style="western"><surname>Moore</surname><given-names>MR</given-names></name><name name-style="western"><surname>Jameson</surname><given-names>ML</given-names></name><name name-style="western"><surname>Garner</surname><given-names>BH</given-names></name><name name-style="western"><surname>Audibert</surname><given-names>C</given-names></name><name name-style="western"><surname>Smith</surname><given-names>ABT</given-names></name><name name-style="western"><surname>Seidel</surname><given-names>M</given-names></name></person-group> (<year>2017</year>) <article-title>Synopsis of the pelidnotine scarabs (<tp:taxon-name><tp:taxon-name-part taxon-name-part-type="order">Coleoptera</tp:taxon-name-part></tp:taxon-name>: <tp:taxon-name><tp:taxon-name-part taxon-name-part-type="family">Scarabaeidae</tp:taxon-name-part></tp:taxon-name>: <tp:taxon-name><tp:taxon-name-part taxon-name-part-type="subfamily">Rutelinae</tp:taxon-name-part></tp:taxon-name>: <tp:taxon-name><tp:taxon-name-part taxon-name-part-type="tribe">Rutelini</tp:taxon-name-part></tp:taxon-name>) and annotated catalog of the species and subspecies.</article-title> <source>ZooKeys</source> <volume>666</volume>: <fpage>1</fpage>–<lpage>349</lpage>. <ext-link xlink:type="simple" ext-link-type="doi" xlink:href="10.3897/zookeys.666.9191">https://doi.org/10.3897/zookeys.666.9191</ext-link></mixed-citation></ref><ref id="B26"><mixed-citation xmlns:xlink="http://www.w3.org/1999/xlink" xlink:type="simple">
          <person-group><name name-style="western"><surname>Ohaus</surname><given-names>F</given-names></name></person-group> (<year>1918</year>) <article-title><tp:taxon-name><tp:taxon-name-part taxon-name-part-type="family">Scarabaeidae</tp:taxon-name-part></tp:taxon-name>: <tp:taxon-name><tp:taxon-name-part taxon-name-part-type="subfamily">Euchirinae</tp:taxon-name-part></tp:taxon-name>, <tp:taxon-name><tp:taxon-name-part taxon-name-part-type="family">Phaenomerinae</tp:taxon-name-part></tp:taxon-name>, <tp:taxon-name><tp:taxon-name-part taxon-name-part-type="subfamily">Rutelinae</tp:taxon-name-part></tp:taxon-name>.</article-title> <source>Coleopterorum Catalogus</source> <volume>20</volume>: <fpage>1</fpage>–<lpage>241</lpage>.</mixed-citation></ref><ref id="B29"><mixed-citation xmlns:xlink="http://www.w3.org/1999/xlink" xlink:type="simple">
          <person-group><name name-style="western"><surname>Paucar-Cabrera</surname><given-names>A</given-names></name></person-group> (<year>2005</year>) <article-title>A catalog and distributional analysis of the <tp:taxon-name><tp:taxon-name-part taxon-name-part-type="subfamily">Rutelinae</tp:taxon-name-part></tp:taxon-name> (<tp:taxon-name><tp:taxon-name-part taxon-name-part-type="order">Coleoptera</tp:taxon-name-part></tp:taxon-name>: <tp:taxon-name><tp:taxon-name-part taxon-name-part-type="family">Scarabaeidae</tp:taxon-name-part></tp:taxon-name>) of Ecuador.</article-title> <source>Zootaxa</source> <volume>948</volume>: <fpage>1</fpage>–<lpage>92</lpage>. <ext-link xlink:type="simple" ext-link-type="doi" xlink:href="10.11646/zootaxa.948.1.1">https://doi.org/10.11646/zootaxa.948.1.1</ext-link></mixed-citation></ref><ref id="B31"><mixed-citation xmlns:xlink="http://www.w3.org/1999/xlink" xlink:type="simple">
          <person-group><name name-style="western"><surname>Ratcliffe</surname><given-names>BC</given-names></name><name name-style="western"><surname>Jameson</surname><given-names>ML</given-names></name><name name-style="western"><surname>Figueroa</surname><given-names>L</given-names></name><name name-style="western"><surname>Cave</surname><given-names>RD</given-names></name><name name-style="western"><surname>Paulsen</surname><given-names>MJ</given-names></name><name name-style="western"><surname>Cano</surname><given-names>EB</given-names></name><name name-style="western"><surname>Beza-Beza</surname><given-names>C</given-names></name><name name-style="western"><surname>Jimenez-Ferbans</surname><given-names>L</given-names></name><name name-style="western"><surname>Reyes-Castillo</surname><given-names>P</given-names></name></person-group> (<year>2015</year>) <article-title>Beetles (<tp:taxon-name><tp:taxon-name-part taxon-name-part-type="order">Coleoptera</tp:taxon-name-part></tp:taxon-name>) of Peru: a Survey of the Families. <tp:taxon-name><tp:taxon-name-part taxon-name-part-type="superfamily">Scarabaeoidea</tp:taxon-name-part></tp:taxon-name>.</article-title> <source>Journal of the Kansas Entomological Society</source> <volume>88</volume>: <fpage>186</fpage>–<lpage>207</lpage>. <ext-link xlink:type="simple" ext-link-type="doi" xlink:href="10.2317/kent-88-02-186-207.1">https://doi.org/10.2317/kent-88-02-186-207.1</ext-link></mixed-citation></ref><ref id="B10"><mixed-citation xmlns:xlink="http://www.w3.org/1999/xlink" xlink:type="simple">
          <person-group><name name-style="western"><surname>Gutiérrez</surname><given-names>AR</given-names></name></person-group> (<year>1951</year>) <article-title>Notas sobre <tp:taxon-name><tp:taxon-name-part taxon-name-part-type="family">Scarabaeidae</tp:taxon-name-part></tp:taxon-name> neotrópicos II (Coleopt. Lamellic.).</article-title> <source>Anales de la Sociedad Científica Argentina</source> <volume>151</volume>: <fpage>106</fpage>–<lpage>125</lpage>.</mixed-citation></ref></ref-list></tp:taxon-treatment>
