# Supplementary material for: A new cryptic species and review of the east-Andean leaf chafer genus Mesomerodon Ohaus, 1905 (Coleoptera, Scarabaeidae, Rutelinae)
Source: Zookeys. 2017 Apr 26;(671):61–85. doi: 10.3897/zookeys.671.11815 (PMC5523210; doi:10.3897/zookeys.671.11815)
Supplement: Supplementary material 1 — Distribution data for Mesomerodon species (Coleoptera, Scarabaeidae, Rutelinae) [file zookeys-671-061-s001.xlsx]

## Sheet: allspecies
Appendix 1
legend
* asteriks indicate specimens with non-credible locality data
[] brackets indicate estimated coordinates or edited locality information
† crosses indicate as by Ohaus type labeled non-Mesomerodon-spinipenne-syntypes
bold specimens are type specimens
Species	Specimens	Country	Region/Department/Province	Locality	Altitude	Collecting date	Collection
M. barclayi n.sp	1 ♂, 2 ♀	Ecuador	Morona-Santiago Province	confluence Rio Macuma - Rio Morona [-2.758, -77.497]	300m	17.VII.1971	FMNH
M. barclayi n.sp	1 ♂	Ecuador	Orellana Province	Orellana, Payamino Research Station, -0.493336, -77.291431	300m	30.VII-12.VIII.2007	MHNL
M. barclayi n.sp	1 ♂	Ecuador	Orellana Province	Orellana, Payamino Research Station, -0.493336, -77.291431	300m	30.VII-12.VIII.2007	MSPC
M. barclayi n.sp	2 ♂	Ecuador	Orellana Province	Orellana, Payamino Research Station, -0.493336, -77.291431	300m	30.VII-12.VIII.2007	BMNH
M. barclayi n.sp	1 ♂	Ecuador	Orellana Province	Payamino territory [-0.477, -77.162]	300m	VII.2007	IRSNB
M. barclayi n.sp	1 ♂, 1 ♀	Ecuador	Pastaza Province	Sarayacu [-1.737, -77.485]			ZMHB
M. barclayi n.sp†	1 ♂	Ecuador	Pastaza Province	Sarayacu [-1.737, -77.485]			ZMHB
M. barclayi n.sp	1 ♂	Ecuador	Pastaza Province	Pacayacu [-1.65, -77.60]		23.VIII.1937	ZMHB
M. barclayi n.sp	1 ♀	Ecuador	Pastaza Province	Pacayacu [-1.65, -77.60]		03.X.1937	MSPC
M. barclayi n.sp	1 ♀	Ecuador	Pastaza Province	Pacayacu [-1.65, -77.60]		24.IX.1937	ZMHB
M. barclayi n.sp	1 ♀	Ecuador	Pastaza Province	Puyo [-1.497, -78.002]		03.V.1935	ZMHB
M. barclayi n.sp	1 ♀	Ecuador	Pastaza Province	Puyo [-1.497, -78.002]		06.V.1935	ZMHB
M. barclayi n.sp†	1 ♀	Ecuador	Pastaza Province	Sarayacu [-1.737, -77.485]			ZSM
M. barclayi n.sp	1 ♂	Ecuador	Pastaza Province	Puyo [-1.497, -78.002]		06.V.1935	ZSM
M. barclayi n.sp	1 ♀	Ecuador	Pastaza Province	Puyo [-1.497, -78.002]		06.V.1935	NMPC
M. barclayi n.sp*	1 ♂	Paraguay		Alto Parana		01.XI.1990	SLCC
M. gilletti	1 ♂	Colombia	Putumayo Department	Santa Rosa de Sucumbíos, Headwaters of Rio San Miguel, Kofan Indian Village [0.373, -77.111]		04.-06.X.1970	FMNH
M. gilletti	1 ♂	Colombia	Putumayo Department	Puerto Asis [0.494, -76.537]	300m	04.-27.VII.1996	MSPC
M. gilletti*	3 ♂, 4 ♀	Ecuador	Loja Province	Loja, Casanga valeé		IV.1988	DBPC
M. gilletti	4 ♂	Ecuador	Napo Province	24-31 km East of Atahualpa [-1.055, -77.743]		10.-13.IX.1998	DCCC
M. gilletti	18 ♂, 3 ♀	Ecuador	Napo Province	25 km E Puerto Napo [-1.043, -77.794]	450m	IX.1997	FSCA
M. gilletti	3 ♂	Ecuador	Napo Province	25 km east of Puerto Napo [-1.019, -77.507]	450m	IX.1997	CMN
M. gilletti	1 ♂	Ecuador	Napo Province	Archidona, -0.900, -77.800	610m	03.VI.2001	QCAZ
M. gilletti	1 ♂	Ecuador	Napo Province	Coca [0.05, -77.8]		XI.1982	BMNH
M. gilletti	1 ♂, 3 ♀	Ecuador	Napo Province	Coca [0.05, -77.8]		XI.1983	QCAZ
M. gilletti	1 ♂	Ecuador	Napo Province	Coca [0.05, -77.8]		VIII.1986	QCAZ
M. gilletti	1 ♂	Ecuador	Napo Province	Coca [0.05, -77.8]		VII.2010	MSPC
M. gilletti*	1 ♂	Ecuador	Napo Province	Cosanga [-0.579, -77.867]		II.2014	MSPC
M. gilletti	1 ♂	Ecuador	Napo Province	Jatun Sacha, 17 Km E Atahualpa [-1.086, -77.615]		14.IX.1998	DCCC
M. gilletti	1 ♂, 2 ♀	Ecuador	Napo Province	Misahuallí [-1.035, -77.667]		V.1991	MHNL
M. gilletti	1 ♂, 3 ♀	Ecuador	Napo Province	Misahuallí jungle lodge area, junction of Rio Napo & Rio Misahuallí, -1.034500, -77.663667	503-580m	13.-20.IX.1998	UNSM
M. gilletti	1 ♂	Ecuador	Napo Province	Misahualli, Ile de Anaconda [-1.040, -77.525]	350m	17.-22.IX.1990	MHNL
M. gilletti	1 ♂	Ecuador	Napo Province	Puerto Misahuallí [-1.033, -77.669]	503-580m	6.-19.IX.1998	FSCA
M. gilletti	1 ♂	Ecuador	Napo Province	Tena [-0.983, -77.817]	750m	IX.1991	MHNL
M. gilletti	1 ♀	Ecuador	Napo Province	Tena [-0.983, -77.817]	750m	IX.1991	MHNL
M. gilletti	2 ♂, 2 ♀	Ecuador	Napo Province	Tena [-0.983, -77.817]	750m	IX.1991	MHNL
M. gilletti	1 ♂	Ecuador	Napo Province	Tena, -0.986111, -77.842222	520m	10.II.2002	QCAZ
M. gilletti*	1 ♂, 1 ♀	Ecuador	Napo Province	Yeno	384m	23.VII.1996	FSCA
M. gilletti	1 ♂	Ecuador	Napo Province	Zatzayacu		04.IX.1934	USNM
M. gilletti	1 ♂	Ecuador	Orellana Province	Payamino territory [-0.477, -77.162]		VII.2007	IRSNB
M. gilletti	1 ♂	Ecuador	Sucumbíos Province	175 km ESE of Coca, La Selva Biological Station		09.X.1996	UNSM
M. gilletti	1 ♂	Ecuador	Sucumbíos Province	175 km ESE of Coca, La Selva Biological Station		06.X.1997	UNSM
M. sp.	1 ♀	Colombia	Putumayo Department	Putumayo Superieur			MNHN
M. sp.	4 ♀	Colombia	Putumayo Department	Santa Rosa de Sucumbíos, Headwaters of Rio San Miguel, Kofan Indian Village [0.373, -77.111]		10.-25.X.1970	FMNH
M. sp.	4 ♀	Colombia	Putumayo Department	Santa Rosa de Sucumbíos, Headwaters of Rio San Miguel, Kofan Indian Village [0.373, -77.111]	400m	1.-7.IX.1971	FMNH
M. sp.†	1 ♀	Colombia	impossible to restrict to one region	Umbria, Guinea river [Guania River = Rio Negro]			ZSM
M. sp.	1 ♀	Colombia	impossible to restrict to one region	Umbria, Guinea river [Guania River? = Rio Negro]			IRSNB
M.sp.†	1 ♀	Ecuador	Morona-Santiago Province	Macas [-2.309, -78.111]			NHMB
M. sp.†	1 ♀	Ecuador	Morona-Santiago Province	Rio Santiago			ZSM
M. sp.	2 ♀	Ecuador	Napo Province	23 km E Puerto Napo, Jatun Sacha Biological Station [-1.086, -77.616]		15.-18.X.1988	FSCA
M. sp.	1 ♀	Ecuador	Napo Province	Apuya [ -1.123, -77.808]		IX.1996	DJCC
M. sp.	2 ♀	Ecuador	Napo Province	Coca [0.05, -77.8]		XI.1986	QCAZ
M. sp.	1 ♀	Ecuador	Napo Province	Coca [0.05, -77.8]		VI.1982	QCAZ
M. sp.	2 ♀	Ecuador	Napo Province	Coca [0.05, -77.8]		X.1985	QCAZ
M. sp.	1 ♀	Ecuador	Napo Province	Coca [0.05, -77.8]		XI.1984	QCAZ
M. sp.	1 ♀	Ecuador	Napo Province	Napo		12.I.2002	SLCC
M. sp.	1 ♀	Ecuador	Napo Province	S of Coca , Oilfield		27.VII.1984	UNSM
M. sp.	6 ♀	Ecuador	Napo Province	Tena [-0.986, -77.842]		X.1996	DJCC
M. sp.	4 ♀	Ecuador	Napo Province	Tena, Rio Misahuallí [-0.989, -77.804]	630m	22.IX.1995	FSCA
M. sp.	1 ♀	Ecuador	Pastaza Province	Canelos [-1.589, -77.758]			MNHN
M. sp.	2 ♀	Ecuador	Pastaza Province	Sarayacu [-1.737, -77.485]		X.1938	USNM
M. sp.*	1 ♀	Ecuador	Santo Domingo de los Tsáchilas Province	Tinalandia		XI.1986	FSCA
M. sp.	1 ♀	Ecuador	Sucumbíos Province	Baeza-Lago Agrio Road, Rio Aguarico [0.075, -77.254]	520m	19.IX.1995	FSCA
M. sp.	3 ♀	Ecuador	Sucumbíos Province	Dureno, on Rio Aguarico [0.050, -76.700]	150m	1.-3.X.1977	CMN
M. sp.	1 ♀	Ecuador	Sucumbíos Province	Limoncocha [-0.400, -76.600]		28.VII.1971	USNM
M. sp.	1 ♀	Ecuador	Sucumbíos Province	Limoncocha, -0.40, -76.6		IX.-X.1964	FSCA
M. sp.	7 ♀	Ecuador	Sucumbíos Province	Rio Napo - Rio Aguarico, 76-77°W [-0.374, -76.356]		IX-X.1977	SMNS
M. sp.	1 ♀	Ecuador	Zamora Chinchipe Province	Yantzaza		15.VI.1976	USNM
M. sp.	3 ♀	Ecuador		Chichizata		X.1980	MHNL
M. sp.	1 ♀	Ecuador		Rio Anzu	650m	14.XII.1936	USNM
M. sp.*	1 ♀	Venezuela		Caura Valley			MHNL
M. spinipenne*	1 ♂	Ecuador	Sucumbíos Province	Sucumbíos Sacha Lodge, -0.500, -76.500	290m	VIII.1994	LACM
M. spinipenne	2 ♀	Bolivia	Cochabamba Department, Chapare Province	Chapare [-16.712, -65.666]	400m	12.IX.1959	SMNS
M. spinipenne	3 ♀	Bolivia	Cochabamba Department, Chapare Province	Chapare	400m	10.IX.1959	ZSM
M. spinipenne	1 ♀	Bolivia	Cochabamba Department, Chapare Province	Chapare, Upper Rio Chipiri [-16.806, -65.288]	400m	5.XI.1953	ZSM
M. spinipenne	1 ♀	Bolivia	Cochabamba Department, Chapare Province	Chapare, Upper Rio Chipiri [-16.806, -65.288]	400m	28.X.1953	ZSM
M. spinipenne	2 ♀	Bolivia	Cochabamba Department, Chapare Province	Región Subandina	400m		CMN
M. spinipenne	1 ♂	Bolivia	Cochabamba Department, Chapare Province	Villa Tunari [-16.970025, -65.424913]		8.-12.X.1992	FSCA
M. spinipenne	1 ♂	Bolivia	Cochabamba Department, Chapare Province	Villa Tunari [-16.970025, -65.424913]		13.-15.XI.2003	FSCA
M. spinipenne	1 ♀	Bolivia	Cochabamba Department, Chapare Province	Villa Tunari Hotel Los Tucanes, -16.9732, -65.39655	320m	4-6.IX.2000	CMN
M. spinipenne	5 ♂, 2 ♀	Boilvia	Santa Cruz Department, Ichilo Province	4-6 km SSE Buena Vista Hotel Flora and Fauna [-17.483, -63.650]	430m	17.-29.X.2000	JWPC
M. spinipenne	5 ♂, 1 ♀	Bolivia	Santa Cruz Department, Ichilo Province	3.7 km SSE Buena Vista Hotel Flora and Fauna [-17.483, -63.650]	430m	14.-28.X.2000	FSCA
M. spinipenne	1 ♂	Bolivia	Santa Cruz Department, Ichilo Province	5 km SSE Buena Vista Hotel Flora and Fauna, -17.499, -63.652	440m	10.-22.X.2004	FSCA
M. spinipenne	1 ♂	Bolivia	Santa Cruz Department, Ichilo Province	3.7 km SSE Buena Vista Hotel Flora and Fauna, -17.499, -63.553	405m	05.-15.XI.2001	FSCA
M. spinipenne	1 ♀	Bolivia	Santa Cruz Department, Ichilo Province	Buena Vista Hotel Flora and Fauna [-17.483, -63.650]		14.-16.X.2000	FSCA
M. spinipenne	1 ♂	Bolivia	Santa Cruz Department, Ichilo Province	Buena Vista Hotel Flora and Fauna [-17.483, -63.650]		21.-25.XI.2003	FSCA
M. spinipenne	1 ♂	Bolivia	Santa Cruz Department, Ichilo Province	Buena Vista Hotel Flora and Fauna [-17.483, -63.650]		17.-20.X.2000	CMN
M. spinipenne	1 ♀	Bolivia	Santa Cruz Department, Ichilo Province	Buena Vista [-17.483, -63.650]	375m	II.1950	CMN
M. spinipenne	1 ♀	Bolivia	Santa Cruz Department, Ichilo Province	3 km SW Buena Vista, -17.483889, -63.681667	332m	20.-21.XI.2013	UASC
M. spinipenne	1 ♂, 3 ♀	Bolivia	Santa Cruz Department, Sara Province	Sara Province			ZMHB
M. spinipenne†	1 ♂	Bolivia	Santa Cruz Department, Sara Province	Sara Province			ZSM
M. spinipenne	1 ♂, 3 ♀	Bolivia				VIII.1961	SMNS
M. spinipenne	1 ♀	Bolivia		Czibal Dayu, Chayaza		X.1988	MHNL
M. spinipenne*	1 ♀	Brazil		Rio Purus			ZMHB
M. spinipenne*	1 ♂	Colombia				1981	MHNL
M. spinipenne	1 ♀	Peru	Ayacucho Region, La Mar Province	Luisiana, Apurimac River [-12.667, -73.733]	610m	15.VII.-10.VIII.1968	AMNH
M. spinipenne	1 ♂, 1 ♀	Peru	Ayacucho Region, La Mar Province	Santa Rosa [-12.687, -73.742]	640m	8.-15.IX.1976	MLJC
M. spinipenne	1 ♀	Peru	Ayacucho Region, La Mar Province	Santa Rosa [-12.687, -73.742]	640m	19.-25.IX.1976	USNM
M. spinipenne	1 ♂, 6 ♀	Peru	Ayacucho Region, La Mar Province	Santa Rosa [-12.687, -73.742]	640m	8.-15.IX.1976	USNM
M. spinipenne	1 ♀	Peru	Cusco Region, Quispicanchi Province	Quincemil [-13.219, -70.765]	750m	VIII.1962	ZSM
M. spinipenne	2 ♀	Peru	Huánuco Region, Leoncio Prado Province	Chinchavito, 25 km South of Tingo Maria [-9.483, -75.917]	600m	20.-24.VI.1982	FSCA
M. spinipenne	2 ♀	Peru	Huánuco Region, Leoncio Prado Province	Tingo Maria [-9.29, -76.01]	670m	X.1946	NHMB
M. spinipenne	2 ♀	Peru	Huánuco Region, Leoncio Prado Province	Tingo Maria [-9.29, -76.01]		19.-27.VI.1982	FSCA
M. spinipenne	1 ♀	Peru	Huánuco Region, Leoncio Prado Province	Tingo Maria [-9.29, -76.01]		27.III.1963	NHMB
M. spinipenne	8 ♂, 6 ♀	Peru	Huánuco Region, Leoncio Prado Province	Tingo Maria [-9.29, -76.01]		VII.2011	SLCC
M. spinipenne	3 ♂, 2 ♀	Peru	Huánuco Region, Leoncio Prado Province	Tingo Maria [-9.29, -76.01]			MSPC
M. spinipenne	2 ♀	Peru	Huánuco Region, Leoncio Prado Province	Tingo Maria [-9.29, -76.01]	441-670m	XI.1946	USNM
M. spinipenne	3 ♀	Peru	Huánuco Region, Leoncio Prado Province	Tingo Maria [-9.29, -76.01]		1950	USNM
M. spinipenne	1 ♂	Peru	Huánuco Region, Leoncio Prado Province	Tingo Maria [-9.29, -76.01]	670m	16.-26.VIII.1951	USNM
M. spinipenne	1 ♂	Peru	Huánuco Region, Leoncio Prado Province	Tingo Maria [-9.29, -76.01]	671m	19.V.1947	AMNH
M. spinipenne	46 ♀	Peru	Huánuco Region, Leoncio Prado Province	Tingo Maria [-9.29, -76.01]	671m	14.-29.V.1947	AMNH
M. spinipenne	3 ♀	Peru	Huánuco Region, Leoncio Prado Province	Tingo Maria [-9.29, -76.01]	671m	08.-22.X.1946	AMNH
M. spinipenne	1 ♀	Peru	Huánuco Region, Leoncio Prado Province	Tingo Maria [-9.29, -76.01]	671m	26.XI.1946	AMNH
M. spinipenne	3 ♀	Peru	Huánuco Region, Leoncio Prado Province	Tingo Maria [-9.29, -76.01]		18.-27.VI.1982	LACM
M. spinipenne	1 ♀	Peru	Huánuco Region, Leoncio Prado Province	Tingo Maria [-9.29, -76.01]	670m	X.1946	ZSM
M. spinipenne	1 ♀	Peru	Huánuco Region, Leoncio Prado Province	Tingo Maria [-9.29, -76.01]		VII.1972	CMN
M. spinipenne	1 ♀	Peru	Huánuco Region, Leoncio Prado Province	Tingo Maria [-9.29, -76.01]	670m		CMN
M. spinipenne	1 ♂, 2 ♀	Peru	Huánuco Region, Leoncio Prado Province	Tingo Maria [-9.29, -76.01]		VII.2011	MSPC
M. spinipenne	3 ♂, 5 ♀	Peru	Huánuco Region, Leoncio Prado Province	Tingo Maria, Las Cuevas de las Pavas [-9.378, -75.968]		III.2011	MSPC
M. spinipenne	1 ♀	Peru	Huánuco Region, Leoncio Prado Province	Tingo Maria, Rio Huallaga [-9.325, -75.997]	700m	X.1946	NHMB
M. spinipenne	1 ♀	Peru	Huánuco Region, Leoncio Prado Province	Tingo Maria, Tourista Hotel [-9.29, -76.01]	762m	11.-17.IV.1987	FSCA
M. spinipenne	2 ♀	Peru	Huánuco Region, Puerto Inca Province	ACP Panguana, Rio Yuyapichis, -9.600000, -74.933333	230m	IX.-X.2013	MSPC
M. spinipenne	1 ♀	Peru	Huánuco Region, Puerto Inca Province	Pachitea River, Tournavista [-8.932, -74.705]		09.VII.1954	FMNH
M. spinipenne	1 ♂	Peru	Huánuco Region, Puerto Inca Province	Panguana [-9.600, -74.933]		X.1988	SMNS
M. spinipenne	1 ♀	Peru	Huánuco Region, Puerto Inca Province	Panguana [-9.600, -74.933]		VII.1978	MSPC
M. spinipenne	2 ♂, 13 ♀	Peru	Madre De Dios Region, Tambopata Province	Avispas [-12.985, -70.347]		IX.1962	NHMB
M. spinipenne	2 ♂	Peru	Madre De Dios Region, Tambopata Province	Avispas [-12.985, -70.347]		IX.1962	MHNL
M. spinipenne	1 ♂, 2 ♀	Peru	Madre De Dios Region, Tambopata Province	Avispas [-12.985, -70.347]		IX.1962	ZSM
M. spinipenne	1 ♀	Peru	Madre De Dios Region, Manú Province	Cocha Cashu Biological Station, -11.888, -71.408	350m	18.X.2000	FSCA
M. spinipenne	2 ♀	Peru	Madre de Dios Region	Madre de Dios			ZMHB
M. spinipenne	1 ♀	Peru	Madre De Dios Region, Manú Province	Mascoitania [-12.041, -71.723]		10.-12.IX.1937	SMNS
M. spinipenne	1 ♀	Peru	Madre De Dios Region	Salvacion, Rio Alto de Madre de Dios, Manu Park [-12.837, -71.356]	500m	III.1997	MSPC
M. spinipenne	1 ♀	Peru	Madre De Dios Region, Tambopata Province	ZR. Tambopata-Cadamo, vic. Explorer´s Inn, -12.85, -69.3	250m	12-.16.XI,1997	SMNS
M. spinipenne	1 ♂	Peru	Pasco Region, Oxapampa Province	Chuchurras [-10.090, -75.185]			BMNH
M. spinipenne	1 ♀	Peru	Pasco Region, Oxapampa Province	Chuchurras [-10.090, -75.185]			ZMHB
M. spinipenne	1 ♂	Peru	Pasco Region, Oxapampa Province	Chuchurras, near Pozuzo [-10.067, -75.552]			ZMHB
M. spinipenne	1 ♀	Peru	Ucayali Region, Padre Abad Province	[El] Boqueron del Padre Abad [-9.056, -75.635]	470m	20.VIII.1946	MLJC
M. spinipenne	3 ♀	Peru	Ucayali Region, Padre Abad Province	[El] Boqueron del Padre Abad [-9.056, -75.635]	470m	19.-26.VIII.1946	AMNH
M. spinipenne	1 ♀	Peru	impossible to restrict to one region				ZMHB
M. spinipenne	1 ♂, 1 ♀	Peru	impossible to restrict to one region	Huallaga		VIII.1961	USNM
M. spinipenne	3 ♂, 2 ♀	Peru	impossible to restrict to one region	Huallaga, Rio Aguaytia		VIII.1961	CMN
M. spinipenne	1 ♀	Peru	impossible to restrict to one region	Loromayo, Inambari river		XI.1962	ZSM
M. spinipenne	2 ♀	Peru	impossible to restrict to one region	Middle Rio Ucayali		01.VII.1923	AMNH
M. spinipenne	1 ♀	Peru	impossible to restrict to one region	Rio Pachitea		15.VII.1928	AMNH
M. spinipenne	1 ♀	Peru	impossible to restrict to one region	Rio Pachitea		IX.1937	IRSNB
M. spinipenne	1 ♀	Peru	impossible to restrict to one region	Rio Santiago		02.VII.1928	AMNH
M. spinipenne	2 ♀	Peru	impossible to restrict to one region	Upper Rio Maranon		VII.1924	AMNH
